# Supplementary material for: 3,5-Dichloro­phenyl 4-methyl­benzoate
Source: Acta Crystallogr Sect E Struct Rep Online. 2008 Jul 19;64(Pt 8):o1545. doi: 10.1107/S1600536808022277 (PMC2962169; doi:10.1107/S1600536808022277)
Supplement: Supplementary file 2 [file e-64-o1545-Isup2.hkl]

# 
# h,k,l, Fc-squared, Fo-squared, sigma(Fo-squared) and status flag 
# 
data_I
_shelx_title ' E48 P21/N' 
_shelx_refln_list_code          4 
_shelx_F_calc_maximum      168.31 
_exptl_crystal_F_000       576.00 
_reflns_d_resolution_high  0.8000 
 
loop_ 
 _symmetry_equiv_pos_as_xyz 
 'x, y, z' 
 '-x+1/2, y+1/2, -z+1/2' 
 '-x, -y, -z' 
 'x-1/2, -y-1/2, z-1/2' 
 
_cell_length_a     3.9273 
_cell_length_b    28.4120 
_cell_length_c    11.7050 
_cell_angle_alpha  90.000 
_cell_angle_beta   94.060 
_cell_angle_gamma  90.000 
 
_shelx_F_squared_multiplier     1.000 
 
loop_ 
 _refln_index_h 
 _refln_index_k 
 _refln_index_l 
 _refln_F_squared_calc 
 _refln_F_squared_meas 
 _refln_F_squared_sigma 
 _refln_observed_status 
   2   0   0        1.34       -0.83      0.83 o 
   4   0   0       39.55       47.99      7.28 o 
   1   1   0      678.82      694.66      5.52 o 
   2   1   0        0.08        0.21      0.95 o 
   3   1   0       21.08       25.90      3.71 o 
   4   1   0       28.66       28.37      5.77 o 
   1   2   0       86.37       95.46      1.85 o 
   2   2   0      135.53      122.13      2.57 o 
   3   2   0       78.76       77.20      3.86 o 
   4   2   0      126.88      130.14      6.39 o 
   1   3   0      167.33      162.67      2.11 o 
   2   3   0      759.79      629.06     14.37 o 
   3   3   0        2.71        0.81      0.81 o 
   4   3   0        5.74        5.72      5.67 o 
   0   4   0     1832.52     1671.90    921.10 o 
   1   4   0      420.51      465.09      2.84 o 
   2   4   0        5.64       10.32      2.16 o 
   3   4   0      117.51      126.90      3.43 o 
   4   4   0       29.40       26.38      5.51 o 
   1   5   0        5.90        5.99      1.32 o 
   2   5   0     2709.53     2659.73     25.29 o 
   3   5   0      154.54      154.52      4.05 o 
   4   5   0       18.39       14.73      5.80 o 
   0   6   0     4145.70     4198.16     47.14 o 
   1   6   0      693.52      678.05      4.63 o 
   2   6   0        1.06        5.01      2.54 o 
   3   6   0      150.15      153.10      3.66 o 
   4   6   0        0.20       -0.98      3.29 o 
   1   7   0       66.85       72.62      1.06 o 
   2   7   0      862.67      828.52      7.21 o 
   3   7   0       11.79       12.97      4.21 o 
   4   7   0       14.01       20.61      5.31 o 
   0   8   0    12891.66    12930.45     47.11 o 
   1   8   0       26.42       23.14      0.89 o 
   2   8   0      198.66      176.00      3.64 o 
   3   8   0       15.67        8.24      4.27 o 
   4   8   0      215.81      223.18      6.15 o 
   1   9   0        2.67        4.42      0.86 o 
   2   9   0      163.25      158.75      2.45 o 
   3   9   0        8.59        7.56      4.29 o 
   4   9   0        0.78       16.27      6.66 o 
   0  10   0     6703.59     6760.83     23.61 o 
   1  10   0     1661.47     1801.05      9.26 o 
   2  10   0        1.74        0.36      1.68 o 
   3  10   0      251.74      243.95      4.95 o 
   4  10   0       91.27      100.87      6.59 o 
   1  11   0      365.76      346.29      3.89 o 
   2  11   0      390.52      380.99      5.82 o 
   3  11   0       84.32       79.07      3.94 o 
   4  11   0        0.07        0.05      0.97 o 
   0  12   0     9559.73    10401.05     91.40 o 
   1  12   0       15.75       17.58      1.11 o 
   2  12   0        8.63       11.85      2.02 o 
   3  12   0       60.51       55.12      4.30 o 
   4  12   0       65.10       74.43      6.81 o 
   1  13   0       23.70       32.89      2.15 o 
   2  13   0      248.55      211.58      3.56 o 
   3  13   0       19.14       23.06      4.54 o 
   4  13   0        1.41        4.18      6.92 o 
   0  14   0     6482.64     7523.90     23.56 o 
   1  14   0       32.18       27.14      1.71 o 
   2  14   0       14.60       12.86      2.71 o 
   3  14   0        8.51       11.81      4.34 o 
   4  14   0       54.37       55.08      9.03 o 
   1  15   0      414.20      397.12      5.34 o 
   2  15   0     1063.50     1033.04     10.82 o 
   3  15   0       86.16       86.51      4.81 o 
   4  15   0        0.00        0.22      2.17 o 
   0  16   0      464.84      469.81      6.64 o 
   1  16   0      315.07      345.25      5.15 o 
   2  16   0       17.73       21.86      4.89 o 
   3  16   0       70.71       75.25      6.16 o 
   4  16   0       99.11      123.61      9.86 o 
   1  17   0      337.97      334.17      6.47 o 
   2  17   0      246.00      233.22      6.40 o 
   3  17   0      134.72      134.51      5.89 o 
   4  17   0       58.75       76.09     10.03 o 
   0  18   0      439.91      394.38      6.50 o 
   1  18   0      334.81      315.15      8.62 o 
   2  18   0        6.46        4.48      4.52 o 
   3  18   0        3.64        6.13      5.63 o 
   4  18   0      101.08      117.94     10.41 o 
   1  19   0       18.56       10.35      3.36 o 
   2  19   0        1.88        1.59      3.82 o 
   3  19   0       79.51       75.66      7.07 o 
   4  19   0        8.15       24.67      9.93 o 
   0  20   0      497.29      494.14     11.80 o 
   1  20   0        1.08       -0.01      2.58 o 
   2  20   0       76.03       67.61      5.41 o 
   3  20   0      194.26      205.72      8.04 o 
   4  20   0       97.53      117.76     12.51 o 
   1  21   0      122.58      128.66      4.34 o 
   2  21   0       48.42       45.91      5.84 o 
   3  21   0       46.26       58.51      7.26 o 
   0  22   0       97.54       86.04      6.32 o 
   1  22   0      257.70      255.17      5.52 o 
   2  22   0       39.29       46.95      6.67 o 
   3  22   0      103.10      109.05      7.83 o 
   1  23   0      147.51      142.01      4.68 o 
   2  23   0      525.79      525.71     10.55 o 
   3  23   0      123.72      131.60     10.41 o 
   0  24   0       42.79       23.67      8.39 o 
   1  24   0       38.91       36.42      5.32 o 
   2  24   0        0.19        8.56      6.39 o 
   3  24   0       19.17       16.44     11.19 o 
   1  25   0      547.94      522.42      7.95 o 
   2  25   0       38.10       36.04      7.87 o 
   3  25   0       25.77       23.37     12.15 o 
   0  26   0       51.20       56.23     10.21 o 
   1  26   0       23.08       31.00      5.73 o 
   2  26   0        3.61        4.92      7.49 o 
   3  26   0       70.42       66.38     14.03 o 
   1  27   0       40.57       31.65      5.84 o 
   2  27   0        0.03        8.83     10.55 o 
   3  27   0        7.76        8.86     13.91 o 
   0  28   0      217.25      200.44     10.28 o 
   1  28   0      302.53      276.67      8.10 o 
   2  28   0        0.01        4.81     10.81 o 
   1  29   0       10.06       17.30      6.82 o 
   2  29   0       37.54       31.96     13.50 o 
   0  30   0       82.78       68.29     13.18 o 
   1  30   0       87.04      102.17      7.62 o 
   2  30   0        1.06       -3.52     10.91 o 
   1  31   0       50.22       47.53      7.60 o 
   2  31   0        0.10       -3.06     10.69 o 
   0  32   0        0.50        2.86     12.11 o 
   1  32   0       21.08       34.74     10.44 o 
   2  32   0        4.27        8.40     15.19 o 
   1  33   0       59.71       82.65     12.83 o 
   0  34   0        0.36        3.69     16.76 o 
   1  34   0        3.61       12.02     16.38 o 
  -3   0   1       17.70       10.04      4.83 o 
  -1   0   1    16525.52    17038.53     68.89 o 
   1   0   1     4473.99     4846.39     63.49 o 
   3   0   1      272.04      246.30      5.28 o 
  -4   1   1        0.04       -3.94      5.00 o 
  -3   1   1       32.70       38.62      2.85 o 
  -2   1   1      353.21      439.50      4.83 o 
  -1   1   1     1967.15     1999.66     15.32 o 
   1   1   1    16131.11    16028.28     41.23 o 
   2   1   1       33.61       29.66      1.90 o 
   3   1   1       26.23       30.64      3.55 o 
   4   1   1        6.92        6.47      6.29 o 
  -4   2   1        0.95       -2.51      5.06 o 
  -3   2   1       18.91       17.44      2.81 o 
  -2   2   1      783.62      838.26      4.92 o 
  -1   2   1    21004.43    20073.57    123.07 o 
   0   2   1      570.23        0.33      1.04 o 
   1   2   1      266.38      306.80      8.49 o 
   2   2   1     1337.90     1305.37      9.63 o 
   3   2   1      282.23      286.26      8.28 o 
   4   2   1       23.93       17.99      5.35 o 
  -4   3   1       19.45       14.68      5.66 o 
  -3   3   1      257.49      300.30      4.87 o 
  -2   3   1       96.48       91.20      5.30 o 
  -1   3   1     1694.24     1740.91     11.54 o 
   0   3   1      135.18      109.76     12.32 o 
   1   3   1    28326.83    27465.36    394.85 o 
   2   3   1      457.62      464.53      5.10 o 
   3   3   1       84.38       84.14      4.53 o 
   4   3   1        0.31       -1.93      2.81 o 
  -4   4   1       30.74       28.58      6.37 o 
  -3   4   1       29.92       40.64      2.97 o 
  -2   4   1      201.59      226.34      3.74 o 
  -1   4   1     1884.92     1948.14      9.01 o 
   0   4   1     1144.04     1209.00     30.44 o 
   1   4   1      132.09      121.63      3.46 o 
   2   4   1      311.85      356.65      4.38 o 
   3   4   1       80.03       79.69      3.90 o 
   4   4   1        0.14       -0.38      1.24 o 
  -4   5   1        2.69       -0.04      1.25 o 
  -3   5   1      846.33      917.81     21.17 o 
  -2   5   1        1.54        0.60      2.28 o 
  -1   5   1      338.16      389.10      3.48 o 
   0   5   1      121.01      128.20      4.99 o 
   1   5   1     5670.84     5579.93     50.21 o 
   2   5   1        0.94       -1.65      1.74 o 
   3   5   1        0.04       -1.74      2.68 o 
   4   5   1       26.87       19.34      5.36 o 
  -4   6   1      101.59       91.89      6.62 o 
  -3   6   1        1.90       17.36      3.60 o 
  -2   6   1        3.92        2.55      2.60 o 
  -1   6   1     1471.84     1486.07      6.88 o 
   0   6   1      222.56      227.77      2.64 o 
   1   6   1       95.35       94.40      1.27 o 
   2   6   1       37.28       40.87      2.09 o 
   3   6   1      135.80      132.72      3.96 o 
   4   6   1       15.39       15.30      5.76 o 
  -4   7   1       16.09       15.21      6.47 o 
  -3   7   1      825.36      863.13     21.06 o 
  -2   7   1       44.06       32.72      2.50 o 
  -1   7   1       54.49       58.22      1.32 o 
   0   7   1     3568.26     3754.53     21.05 o 
   1   7   1     2484.02     2490.58     21.54 o 
   2   7   1       87.39       89.27      2.26 o 
   3   7   1       64.78       64.27      4.18 o 
   4   7   1       17.85       19.57      5.74 o 
  -4   8   1       92.60       85.87      6.39 o 
  -3   8   1        0.77        7.03      3.54 o 
  -2   8   1      375.62      385.94      6.35 o 
  -1   8   1     1612.35     1525.12     22.86 o 
   0   8   1      849.57      881.15      4.75 o 
   1   8   1       98.91       92.73      1.61 o 
   2   8   1      268.25      299.25      3.60 o 
   3   8   1       91.98       82.92      3.98 o 
   4   8   1        5.47       10.83      5.72 o 
  -4   9   1       22.55       25.83      5.39 o 
  -3   9   1        0.73        0.46      4.37 o 
  -2   9   1      272.69      245.23      5.00 o 
  -1   9   1        1.04        0.26      0.78 o 
   0   9   1        0.72        0.51      1.28 o 
   1   9   1       22.80       20.72      1.41 o 
   2   9   1       77.40       71.26      2.41 o 
   3   9   1        3.22        7.89      4.13 o 
   4   9   1       97.11      101.60      6.68 o 
  -4  10   1        5.02        2.78      7.03 o 
  -3  10   1        0.79       -2.76      5.12 o 
  -2  10   1        0.54        3.92      2.24 o 
  -1  10   1     4227.08     4119.12      9.03 o 
   0  10   1      363.15      347.78      3.04 o 
   1  10   1       99.23      103.89      2.15 o 
   2  10   1       74.56       74.48      2.40 o 
   3  10   1      642.33      667.88      8.75 o 
   4  10   1       22.63       20.05      6.76 o 
  -4  11   1       35.86       25.06      6.71 o 
  -3  11   1       28.00       29.73      4.55 o 
  -2  11   1      417.07      473.72      8.96 o 
  -1  11   1      720.12      756.28      9.16 o 
   0  11   1      483.47      429.49      3.53 o 
   1  11   1     1890.45     1973.03      8.20 o 
   2  11   1        1.51        0.06      0.64 o 
   3  11   1       22.21       25.03      4.64 o 
   4  11   1        8.99        5.44      6.99 o 
  -4  12   1        0.36        0.24      1.37 o 
  -3  12   1        0.13        5.53      4.77 o 
  -2  12   1      705.10      727.14      5.32 o 
  -1  12   1        1.58        7.24      1.27 o 
   0  12   1      131.88      156.55      6.07 o 
   1  12   1      597.28      667.08      5.10 o 
   2  12   1       17.26       17.03      2.73 o 
   3  12   1       28.65       25.18      4.28 o 
   4  12   1        2.67        0.21      5.74 o 
  -4  13   1       17.02       10.99      7.55 o 
  -3  13   1      590.18      666.58      8.34 o 
  -2  13   1      461.74      454.50      4.28 o 
  -1  13   1      191.75      203.91      4.39 o 
   0  13   1     2157.14     2340.10     10.56 o 
   1  13   1     6096.12     6395.22     18.29 o 
   2  13   1      358.91      370.27      4.32 o 
   3  13   1        3.70       -0.66      3.93 o 
   4  13   1       19.70       14.25      7.21 o 
  -4  14   1        9.82       14.69      7.91 o 
  -3  14   1        4.18       15.04      5.23 o 
  -2  14   1        2.79        3.54      2.91 o 
  -1  14   1     2493.67     2621.97      8.71 o 
   0  14   1      109.90      135.39      3.51 o 
   1  14   1       26.35       46.71      3.68 o 
   2  14   1        9.22        8.74      3.03 o 
   3  14   1        0.02        1.30      3.99 o 
   4  14   1       35.27       32.27      7.53 o 
  -4  15   1        6.49       10.46      8.78 o 
  -3  15   1      315.38      336.96     21.08 o 
  -2  15   1       47.64       32.35      3.31 o 
  -1  15   1        3.28        3.89      2.05 o 
   0  15   1       80.31       68.58      2.77 o 
   1  15   1      545.61      459.23      6.20 o 
   2  15   1      364.09      355.64      7.60 o 
   3  15   1       75.20       65.94      4.85 o 
   4  15   1       23.43       23.13      8.60 o 
  -4  16   1        6.46        4.55      8.61 o 
  -3  16   1        0.23       11.55      6.82 o 
  -2  16   1       43.86       39.08      4.08 o 
  -1  16   1      426.69      423.13      5.40 o 
   0  16   1      204.17      174.25      3.57 o 
   1  16   1        1.28        3.19      2.91 o 
   2  16   1      245.79      248.11      4.47 o 
   3  16   1        9.07       11.54      4.88 o 
   4  16   1       38.69       37.48      9.27 o 
  -4  17   1       13.34       20.67      9.41 o 
  -3  17   1      314.01      336.25     12.57 o 
  -2  17   1       75.98       70.94      4.35 o 
  -1  17   1      202.32      202.74      5.62 o 
   0  17   1        0.85       10.59      3.00 o 
   1  17   1       11.84       14.13      3.13 o 
   2  17   1       76.00       66.10      3.45 o 
   3  17   1       28.49       32.65      6.07 o 
   4  17   1        3.91        5.55      8.38 o 
  -4  18   1      106.76      112.34     11.94 o 
  -3  18   1       23.95       39.72     10.68 o 
  -2  18   1      263.26      220.68      8.91 o 
  -1  18   1      989.83      957.13      8.56 o 
   0  18   1      476.72      489.85      5.95 o 
   1  18   1        3.60        2.60      3.17 o 
   2  18   1      128.88      131.09      4.55 o 
   3  18   1       91.86       83.89      6.25 o 
   4  18   1       50.92       63.08     10.18 o 
  -4  19   1       36.23       38.09     12.54 o 
  -3  19   1       17.81       30.22     11.39 o 
  -2  19   1       25.67       22.69      7.52 o 
  -1  19   1        0.27        7.94      3.29 o 
   0  19   1      223.78      222.99      4.47 o 
   1  19   1       48.11       46.60      2.76 o 
   2  19   1       13.49        9.70      4.16 o 
   3  19   1       94.83       96.91      5.78 o 
   4  19   1      111.81      123.53      9.81 o 
  -4  20   1       18.89       23.73     12.13 o 
  -3  20   1        1.21       19.89     11.45 o 
  -2  20   1      247.63      237.81      9.79 o 
  -1  20   1      331.85      318.45      8.85 o 
   0  20   1      896.61      927.81      9.74 o 
   1  20   1       33.85       35.19      3.97 o 
   2  20   1      242.69      248.28      9.84 o 
   3  20   1        6.16        9.16      6.82 o 
   4  20   1        4.79       11.88     10.03 o 
  -3  21   1      597.37      646.17     12.27 o 
  -2  21   1      106.15       99.68      7.76 o 
  -1  21   1      128.14      125.01      4.28 o 
   0  21   1       40.94       57.72      4.19 o 
   1  21   1      478.61      474.08      8.09 o 
   2  21   1       70.59       68.22      6.03 o 
   3  21   1        0.33       -0.12      7.88 o 
  -3  22   1        0.17       14.88      7.78 o 
  -2  22   1        8.47       27.70      6.96 o 
  -1  22   1      445.76      446.94      6.84 o 
   0  22   1       56.21       61.06      3.95 o 
   1  22   1      536.90      521.07      7.41 o 
   2  22   1        0.81        2.58      6.04 o 
   3  22   1      129.39      133.08     10.83 o 
  -3  23   1        0.04        5.35      7.67 o 
  -2  23   1      846.55      863.72     17.90 o 
  -1  23   1        6.75        6.45      4.22 o 
   0  23   1       47.15       53.99      5.33 o 
   1  23   1        0.58        2.43      3.88 o 
   2  23   1        4.24       -0.80      4.89 o 
   3  23   1       46.11       54.71     11.50 o 
  -3  24   1       13.52       15.02     10.17 o 
  -2  24   1       93.45       80.37      9.43 o 
  -1  24   1        0.64        1.46      1.97 o 
   0  24   1       80.95       67.31      5.88 o 
   1  24   1        3.15        9.22      4.97 o 
   2  24   1       20.35       26.50      7.42 o 
   3  24   1       13.89       17.15     12.30 o 
  -3  25   1       10.92       12.40     11.94 o 
  -2  25   1        0.20        3.13      8.94 o 
  -1  25   1       14.91       14.42      4.94 o 
   0  25   1       57.51       84.37      6.11 o 
   1  25   1      315.34      318.58      6.52 o 
   2  25   1      563.10      533.96     29.53 o 
   3  25   1        4.05        0.86     12.29 o 
  -3  26   1        6.92        8.36     12.62 o 
  -2  26   1        0.47       -1.13     21.79 o 
  -1  26   1       81.24       63.02      5.96 o 
   0  26   1      517.36      549.46     10.37 o 
   1  26   1        1.26        6.78      5.50 o 
   2  26   1       53.66       57.35      9.07 o 
   3  26   1        0.59        3.60     12.80 o 
  -3  27   1        2.15       -3.01    158.55 o 
  -2  27   1       38.38       32.39     10.51 o 
  -1  27   1       26.32       29.19      6.08 o 
   0  27   1      353.92      322.32      8.50 o 
   1  27   1      244.09      203.40      9.07 o 
   2  27   1       17.67       24.16      8.52 o 
   3  27   1        6.69        4.76     14.66 o 
  -2  28   1       14.94       21.55     11.15 o 
  -1  28   1       11.68       13.28      6.23 o 
   0  28   1      101.40      126.17      7.12 o 
   1  28   1        0.16        4.04      5.92 o 
   2  28   1       28.38       26.36      9.34 o 
  -2  29   1       16.94       11.44     12.07 o 
  -1  29   1       64.19       51.97      7.05 o 
   0  29   1        0.01        9.02      7.33 o 
   1  29   1      121.80       99.46      6.16 o 
   2  29   1        8.76        1.25      6.89 o 
  -2  30   1       29.43       34.94     13.50 o 
  -1  30   1       21.91       21.02      8.78 o 
   0  30   1       87.69       91.29      8.70 o 
   1  30   1       13.33       18.46      8.99 o 
   2  30   1        7.21       13.01     10.84 o 
  -2  31   1       41.23       50.06     15.74 o 
  -1  31   1        0.87        2.35      9.07 o 
   0  31   1       25.44       23.27      8.57 o 
   1  31   1        4.38        0.40      3.95 o 
   2  31   1       11.70        5.67     11.19 o 
  -2  32   1        0.00       -2.39      7.80 o 
  -1  32   1       31.16       26.86     10.27 o 
   0  32   1        2.21        7.48      9.66 o 
   1  32   1       11.94       16.65     10.52 o 
   2  32   1        1.19        8.43     15.77 o 
  -1  33   1        2.59       -5.10      8.26 o 
   0  33   1       48.38       50.55     11.54 o 
   1  33   1       36.28       38.76     15.62 o 
  -1  34   1       15.70       28.47     18.06 o 
   0  34   1       42.19       60.40     17.70 o 
   0  35   1       65.54       92.07     20.06 o 
  -4   0   2        6.14        0.51     10.92 o 
  -2   0   2     8542.61     9807.15     44.29 o 
   0   0   2     3520.15     3588.46      9.20 o 
   2   0   2    10888.52    11062.13     51.67 o 
   4   0   2       50.39       42.18      8.88 o 
  -4   1   2       43.38       39.09      8.14 o 
  -3   1   2        0.60       -1.94      1.94 o 
  -2   1   2      683.08      743.02      7.24 o 
  -1   1   2     6693.46     6815.81     14.88 o 
   0   1   2     9965.81     9362.81    125.30 o 
   1   1   2     2069.07     2173.77      6.19 o 
   2   1   2        1.41       39.77      7.59 o 
   3   1   2       56.65       43.01      3.07 o 
   4   1   2        0.39       -0.65      1.50 o 
  -4   2   2        6.78       10.28      8.49 o 
  -3   2   2        0.20        0.22      1.91 o 
  -2   2   2      120.51      131.17      4.12 o 
  -1   2   2     1423.50     1468.56     19.34 o 
   0   2   2     4404.33     4310.78      9.80 o 
   1   2   2     9898.55    10201.34     21.99 o 
   2   2   2     1425.27     1490.04     11.43 o 
   3   2   2       14.74       17.93      3.07 o 
   4   2   2        0.07       -0.54      1.62 o 
  -4   3   2      111.36      115.84      8.97 o 
  -3   3   2      246.86      249.33      7.08 o 
  -2   3   2     1352.10     1372.64      9.15 o 
  -1   3   2      451.23      446.68      5.33 o 
   0   3   2     1132.00     1162.65      4.27 o 
   1   3   2       82.11       77.84      1.61 o 
   2   3   2      265.01      309.48      3.65 o 
   3   3   2      370.64      392.21      8.71 o 
   4   3   2       14.68       13.19      6.32 o 
  -4   4   2       17.11       18.48      7.69 o 
  -3   4   2       61.59       50.50      4.57 o 
  -2   4   2      248.36      238.93      6.70 o 
  -1   4   2      543.34      566.56      6.61 o 
   0   4   2        0.04        3.93      0.74 o 
   1   4   2     1370.37     1419.80     24.36 o 
   2   4   2      197.77      230.38      3.11 o 
   3   4   2        1.74        1.09      3.67 o 
   4   4   2       19.20       24.80      6.41 o 
  -4   5   2      114.59      122.64      9.24 o 
  -3   5   2      123.74      130.96      5.93 o 
  -2   5   2        1.19        4.97      2.94 o 
  -1   5   2     1786.44     1800.43     48.41 o 
   0   5   2     5528.95     5648.12     15.99 o 
   1   5   2       96.51       90.83      1.54 o 
   2   5   2      438.21      484.10      6.51 o 
   3   5   2       17.70       16.96      3.85 o 
   4   5   2      106.59      115.62      5.89 o 
  -4   6   2        4.14        1.63      3.88 o 
  -3   6   2      399.14      385.17     11.18 o 
  -2   6   2        3.53        8.57      6.09 o 
  -1   6   2       73.62       80.43      4.99 o 
   0   6   2      338.30      322.84      5.74 o 
   1   6   2       89.97       75.81      1.68 o 
   2   6   2      835.11      911.38      5.81 o 
   3   6   2       18.77       17.98      4.03 o 
   4   6   2       24.52       23.34      5.77 o 
  -4   7   2        6.23        0.66      3.36 o 
  -3   7   2        1.48        2.67      4.46 o 
  -2   7   2       38.78       44.40      3.07 o 
  -1   7   2       91.41       80.17      2.28 o 
   0   7   2     2067.63     2030.55      8.63 o 
   1   7   2       95.65       95.51      1.70 o 
   2   7   2        8.15       25.05      2.70 o 
   3   7   2       28.28       28.37      4.05 o 
   4   7   2       17.75       15.65      5.93 o 
  -4   8   2        6.33        1.75      6.97 o 
  -3   8   2       76.39       71.61      3.77 o 
  -2   8   2     2571.51     2728.91     10.83 o 
  -1   8   2     1820.25     1895.51     19.29 o 
   0   8   2      338.95      290.44      3.31 o 
   1   8   2     1352.64     1418.68     13.96 o 
   2   8   2     2148.09     2274.07     13.18 o 
   3   8   2       35.41       27.31      4.20 o 
   4   8   2        0.37       -4.58      5.57 o 
  -4   9   2        0.35       -5.64      6.12 o 
  -3   9   2      530.64      520.06      7.49 o 
  -2   9   2      287.00      318.62      6.97 o 
  -1   9   2     1186.71     1139.00      5.13 o 
   0   9   2      318.55      321.48      3.75 o 
   1   9   2      132.57      148.07      2.16 o 
   2   9   2      306.02      324.58      3.92 o 
   3   9   2        2.68        5.85      4.24 o 
   4   9   2        2.31       -0.04      6.67 o 
  -4  10   2        0.55       -0.38      2.85 o 
  -3  10   2       69.32       69.28      3.25 o 
  -2  10   2     1532.59     1691.31     21.92 o 
  -1  10   2      137.08      152.89      2.22 o 
   0  10   2      602.25      650.07      5.40 o 
   1  10   2     1946.29     2122.18     13.31 o 
   2  10   2      277.84      277.98      3.74 o 
   3  10   2       24.06       24.33      4.51 o 
   4  10   2        2.29        0.27      1.69 o 
  -4  11   2       70.35       68.62      5.92 o 
  -3  11   2       14.76       12.41      4.97 o 
  -2  11   2       63.25       61.27      3.04 o 
  -1  11   2      146.07      170.82      2.30 o 
   0  11   2      582.73      608.30      7.11 o 
   1  11   2      715.83      728.14      5.36 o 
   2  11   2       11.49       11.63      2.84 o 
   3  11   2        3.29        5.49      4.29 o 
   4  11   2        8.56        9.30      7.08 o 
  -4  12   2       10.47        9.95      6.94 o 
  -3  12   2       51.98       47.65      5.07 o 
  -2  12   2     1162.97     1294.04     17.28 o 
  -1  12   2      115.52      104.58      1.90 o 
   0  12   2        9.16        5.03      1.70 o 
   1  12   2      829.77      902.26     10.41 o 
   2  12   2      935.43      936.45      7.95 o 
   3  12   2       62.85       56.38      4.69 o 
   4  12   2       30.33       30.15      7.41 o 
  -4  13   2       14.67       18.79      7.59 o 
  -3  13   2       73.57       78.33      6.56 o 
  -2  13   2       32.37       43.00      3.12 o 
  -1  13   2       33.32       41.92      1.49 o 
   0  13   2        7.99        1.43      1.51 o 
   1  13   2      926.35      900.44      6.76 o 
   2  13   2       92.78      105.45      3.56 o 
   3  13   2       63.72       55.50      4.73 o 
   4  13   2       33.68       26.88      7.10 o 
  -4  14   2        1.66        2.47      7.72 o 
  -3  14   2      181.81      190.21      7.55 o 
  -2  14   2       70.75       83.88      2.88 o 
  -1  14   2      337.63      330.61      4.95 o 
   0  14   2      792.45      823.96      6.22 o 
   1  14   2      338.11      341.40      4.05 o 
   2  14   2      502.16      522.90      5.95 o 
   3  14   2       96.42       99.17      4.95 o 
   4  14   2        4.68        4.68      7.11 o 
  -4  15   2        2.12        0.36      4.38 o 
  -3  15   2      135.72      129.42     11.63 o 
  -2  15   2      106.64      115.13      7.13 o 
  -1  15   2     1391.48     1417.57     10.71 o 
   0  15   2     2863.94     3030.43     10.81 o 
   1  15   2        2.51        4.42      2.58 o 
   2  15   2       13.17       16.32      3.52 o 
   3  15   2       61.41       66.72      4.64 o 
   4  15   2        0.25       -0.28      4.89 o 
  -4  16   2       65.76       60.81     10.52 o 
  -3  16   2       43.42       36.90     10.95 o 
  -2  16   2      286.50      308.77      6.14 o 
  -1  16   2      203.43      198.39      3.86 o 
   0  16   2       16.82       33.75      5.14 o 
   1  16   2      169.53      215.60      3.41 o 
   2  16   2      290.58      295.49      4.88 o 
   3  16   2       20.95       28.02      4.77 o 
   4  16   2        4.98        1.65      3.64 o 
  -4  17   2        2.10        9.71     10.23 o 
  -3  17   2        6.86        9.97     10.03 o 
  -2  17   2        8.20       12.82      4.80 o 
  -1  17   2      505.49      482.96      5.05 o 
   0  17   2      707.61      716.94      6.89 o 
   1  17   2      327.15      352.99      4.31 o 
   2  17   2      292.47      286.48      5.40 o 
   3  17   2      473.29      486.58     10.37 o 
   4  17   2       24.29       21.83      8.61 o 
  -4  18   2        0.37       -0.96      2.39 o 
  -3  18   2        0.87       11.31     11.60 o 
  -2  18   2      740.99      765.44     19.12 o 
  -1  18   2      395.44      407.22      4.82 o 
   0  18   2       13.20       17.04      3.17 o 
   1  18   2        7.31        8.61      2.72 o 
   2  18   2      126.01      130.69      4.09 o 
   3  18   2        0.27        6.33      5.35 o 
   4  18   2        0.27       -5.50      7.15 o 
  -4  19   2        3.65        1.25      3.71 o 
  -3  19   2      239.04      247.80     12.66 o 
  -2  19   2      137.62      164.38      5.97 o 
  -1  19   2      120.33      112.86     11.42 o 
   0  19   2        1.63        7.31      3.01 o 
   1  19   2       19.89       15.91      4.01 o 
   2  19   2        0.15        0.32      1.35 o 
   3  19   2        6.32        4.38      5.16 o 
   4  19   2        7.53        2.97      9.14 o 
  -4  20   2        4.55       -1.00      8.76 o 
  -3  20   2       99.98       98.53     12.63 o 
  -2  20   2      806.20      831.27     10.79 o 
  -1  20   2      697.05      704.42      9.42 o 
   0  20   2      475.24      447.59      6.16 o 
   1  20   2       64.98       74.25      4.04 o 
   2  20   2      114.12      111.10      4.81 o 
   3  20   2       45.60       35.40      5.98 o 
  -3  21   2       71.75       89.64     14.24 o 
  -2  21   2        2.88       18.32      8.53 o 
  -1  21   2       14.32       13.93      4.78 o 
   0  21   2        0.69        6.39      3.57 o 
   1  21   2      321.70      353.19      7.97 o 
   2  21   2       93.26       92.22      6.43 o 
   3  21   2        2.73        6.36      6.58 o 
  -3  22   2       88.12       98.84     12.97 o 
  -2  22   2      121.54      106.73      8.54 o 
  -1  22   2       16.63       15.90      6.82 o 
   0  22   2       50.38       52.22      4.50 o 
   1  22   2      675.51      700.39     12.89 o 
   2  22   2       41.56       33.30      6.65 o 
   3  22   2       18.99       26.14      8.77 o 
  -3  23   2       41.08       43.57     12.36 o 
  -2  23   2       10.33       16.93      7.63 o 
  -1  23   2        9.36        8.29      5.09 o 
   0  23   2      890.36      859.51     13.44 o 
   1  23   2     1045.03     1054.65     17.59 o 
   2  23   2        0.29        1.88      9.14 o 
   3  23   2        3.51        7.54      9.17 o 
  -3  24   2       85.13       91.24     14.41 o 
  -2  24   2      129.50      121.33      8.72 o 
  -1  24   2      133.39      127.72      5.83 o 
   0  24   2      415.70      391.34     11.66 o 
   1  24   2        2.97       16.58      6.88 o 
   2  24   2      146.00      148.02      8.07 o 
   3  24   2        1.22        0.39      3.61 o 
  -3  25   2       50.52       55.28     11.48 o 
  -2  25   2        9.95       12.81      8.44 o 
  -1  25   2       40.71       49.02      6.25 o 
   0  25   2      115.28      114.97      9.37 o 
   1  25   2        8.01        7.91      7.02 o 
   2  25   2      140.87      124.27     10.32 o 
   3  25   2       10.22       19.68     12.96 o 
  -3  26   2       81.67       75.94     12.79 o 
  -2  26   2        0.92        4.38      9.29 o 
  -1  26   2      112.49      107.90      6.47 o 
   0  26   2      220.43      195.30      9.81 o 
   1  26   2       92.11       78.68      7.41 o 
   2  26   2       97.38      107.47      9.06 o 
   3  26   2        7.21        3.40     13.80 o 
  -3  27   2        0.92        4.16     13.42 o 
  -2  27   2       34.02       36.54     10.59 o 
  -1  27   2        7.70       10.60      6.80 o 
   0  27   2       27.19       14.17     10.25 o 
   1  27   2        1.97        5.41     10.79 o 
   2  27   2       39.81       36.31      8.94 o 
   3  27   2        0.20        3.09     15.31 o 
  -2  28   2       46.06       48.66     11.98 o 
  -1  28   2      237.44      237.83      7.88 o 
   0  28   2       37.10       29.39     12.51 o 
   1  28   2       72.30       68.19     11.27 o 
   2  28   2       88.44       91.32     10.09 o 
  -2  29   2       12.74       10.26     11.65 o 
  -1  29   2        5.61        7.49      8.00 o 
   0  29   2       38.96       35.54     13.75 o 
   1  29   2       24.03       18.38     11.96 o 
   2  29   2       15.74       20.12     10.06 o 
  -2  30   2        4.55       10.21     13.21 o 
  -1  30   2       45.36       59.12      9.68 o 
   0  30   2        2.34        4.97     13.61 o 
   1  30   2       61.08       70.24     14.64 o 
   2  30   2       20.95       19.05     10.57 o 
  -2  31   2       18.18       32.40     14.83 o 
  -1  31   2       11.99       13.93      9.58 o 
   0  31   2        6.86        8.52     14.40 o 
   1  31   2      125.10      133.63     15.59 o 
   2  31   2        0.59       -5.30      7.94 o 
  -2  32   2        1.71        4.88     16.65 o 
  -1  32   2        6.23        2.84     10.30 o 
   0  32   2       90.87       86.42     16.32 o 
   1  32   2        7.52        8.24     16.68 o 
  -1  33   2        6.02       -0.19      9.92 o 
   0  33   2        0.60       -3.11     20.24 o 
   1  33   2       55.68       95.25     19.86 o 
  -1  34   2        7.41        1.67      9.73 o 
   0  34   2       18.98       19.38     17.56 o 
   0  35   2       44.91       57.28     19.29 o 
  -3   0   3       54.81       49.92      7.15 o 
  -1   0   3     3764.75     3082.34     14.82 o 
   1   0   3      348.29      398.04      7.76 o 
   3   0   3      168.53      150.04      5.13 o 
  -4   1   3        6.82        8.30      7.35 o 
  -3   1   3      121.90      105.49     10.79 o 
  -2   1   3       11.21        3.27      2.02 o 
  -1   1   3    10869.03    11039.00     23.19 o 
   0   1   3     1108.44     1135.60      4.59 o 
   1   1   3      639.08      682.40      4.99 o 
   2   1   3     5224.69     5367.91      9.50 o 
   3   1   3      287.02      281.47      4.62 o 
   4   1   3        0.36        1.89      3.24 o 
  -4   2   3       47.04       54.34      8.22 o 
  -3   2   3      467.15      479.91      9.66 o 
  -2   2   3      186.69      193.17      3.21 o 
  -1   2   3       42.99       42.13      2.90 o 
   0   2   3     2122.49     2119.04     17.33 o 
   1   2   3      572.94      554.09      5.33 o 
   2   2   3       41.82       52.53      2.48 o 
   3   2   3      123.77      143.50      4.12 o 
   4   2   3        8.69       -2.11      3.60 o 
  -4   3   3       13.70       18.20      7.82 o 
  -3   3   3      183.18      166.22      7.45 o 
  -2   3   3     2516.85     2741.67     12.09 o 
  -1   3   3       29.33       20.27      2.12 o 
   0   3   3      690.15      637.26      5.85 o 
   1   3   3        2.83        0.67      1.79 o 
   2   3   3      511.60      586.96      6.35 o 
   3   3   3     1312.32     1327.04     11.19 o 
   4   3   3       24.14       25.59      6.66 o 
  -4   4   3       96.71       99.24      7.60 o 
  -3   4   3       17.70       11.27      5.17 o 
  -2   4   3      208.16      197.53      3.05 o 
  -1   4   3      149.72      163.31      6.68 o 
   0   4   3     7852.90     7729.71     46.20 o 
   1   4   3      669.35      710.86      4.66 o 
   2   4   3       63.05       71.13      1.91 o 
   3   4   3       33.97       42.47      4.85 o 
   4   4   3       42.64       47.96      6.38 o 
  -4   5   3        0.89       -1.18      2.09 o 
  -3   5   3       16.86       13.86      4.05 o 
  -2   5   3      128.43      136.81      4.54 o 
  -1   5   3     5582.40     5776.28     32.92 o 
   0   5   3       35.51       32.80      1.10 o 
   1   5   3       57.14       55.72      2.20 o 
   2   5   3        0.06       -0.42      1.64 o 
   3   5   3       35.70       38.05      4.23 o 
   4   5   3       20.15       21.66      6.57 o 
  -4   6   3        6.74        3.51      9.70 o 
  -3   6   3      436.50      432.66      9.92 o 
  -2   6   3     1806.60     1881.88     19.73 o 
  -1   6   3        2.50        9.73      2.15 o 
   0   6   3     1389.03     1434.05      4.84 o 
   1   6   3       26.99       23.19      1.69 o 
   2   6   3      168.92      190.54      2.47 o 
   3   6   3        3.09       -1.11      4.55 o 
   4   6   3        0.52        0.18      2.84 o 
  -4   7   3        4.99       -0.39      3.99 o 
  -3   7   3       57.28       60.71      3.68 o 
  -2   7   3      615.12      651.62     10.61 o 
  -1   7   3     3746.00     3987.39     14.67 o 
   0   7   3      632.31      633.09      3.75 o 
   1   7   3     2049.80     2095.66     18.55 o 
   2   7   3      741.27      799.10      6.14 o 
   3   7   3       53.72       50.25      5.28 o 
   4   7   3       26.42       22.16      6.32 o 
  -4   8   3        3.50        0.45      5.02 o 
  -3   8   3      148.04      130.65      3.43 o 
  -2   8   3      157.31      190.26      3.84 o 
  -1   8   3        3.25        3.24      4.09 o 
   0   8   3       84.77      101.93      1.46 o 
   1   8   3      153.11      149.46      2.97 o 
   2   8   3       47.34       48.26      2.09 o 
   3   8   3       19.63       18.39      4.13 o 
   4   8   3       26.70       33.40      7.86 o 
  -4   9   3        7.03        0.43      5.99 o 
  -3   9   3       12.05       14.43      3.31 o 
  -2   9   3     1766.07     1885.04     12.67 o 
  -1   9   3      122.29      123.56      4.22 o 
   0   9   3        0.08       -0.65      1.13 o 
   1   9   3       16.85       19.74      1.38 o 
   2   9   3      958.15     1035.04      7.45 o 
   3   9   3        4.17        5.79      4.55 o 
   4   9   3        2.95        0.05      5.15 o 
  -4  10   3        3.48        4.85      6.75 o 
  -3  10   3       93.23       84.08      3.45 o 
  -2  10   3       61.18       60.73      2.63 o 
  -1  10   3      297.04      312.35      3.93 o 
   0  10   3       22.57       21.87      1.25 o 
   1  10   3     2167.90     2207.97     13.82 o 
   2  10   3      254.13      281.32      4.32 o 
   3  10   3       29.24       33.73      4.51 o 
   4  10   3        0.05       -1.84      6.64 o 
  -4  11   3       53.51       39.21     10.86 o 
  -3  11   3      113.09       98.59      4.18 o 
  -2  11   3      278.25      264.38      6.07 o 
  -1  11   3      289.25      286.66      4.39 o 
   0  11   3     1636.31     1661.65      9.12 o 
   1  11   3      278.70      269.67      3.38 o 
   2  11   3      689.43      698.17      6.52 o 
   3  11   3      137.72      146.47      4.79 o 
   4  11   3        0.79        1.00      6.26 o 
  -4  12   3       24.46        7.82     12.98 o 
  -3  12   3        6.24        0.79      1.68 o 
  -2  12   3      104.34      105.66      2.74 o 
  -1  12   3     1093.04     1148.63     19.57 o 
   0  12   3     1172.34     1158.62      7.97 o 
   1  12   3       16.11       16.70      2.06 o 
   2  12   3       38.66       45.08      3.58 o 
   3  12   3       44.02       47.73      4.83 o 
   4  12   3        5.05        7.35      7.65 o 
  -4  13   3       25.29       14.28      9.17 o 
  -3  13   3        5.15        2.37     26.65 o 
  -2  13   3       91.67       88.27      3.17 o 
  -1  13   3     4360.53     4494.85     36.57 o 
   0  13   3       14.64       12.45      2.43 o 
   1  13   3      131.16      138.61      3.87 o 
   2  13   3       92.15       98.48      3.30 o 
   3  13   3      156.20      156.94      5.79 o 
   4  13   3       36.06       30.21      7.17 o 
  -4  14   3        9.24        8.46     14.78 o 
  -3  14   3        1.17       -1.93      1.93 o 
  -2  14   3        7.43        7.08      2.78 o 
  -1  14   3      187.84      169.22      3.08 o 
   0  14   3     1627.54     1596.37      8.69 o 
   1  14   3      307.98      310.67      4.34 o 
   2  14   3        1.60        2.73      3.49 o 
   3  14   3       30.57       36.54      5.94 o 
   4  14   3       42.71       48.83      7.98 o 
  -4  15   3        4.33       -1.44      4.57 o 
  -3  15   3        0.32        8.67      9.28 o 
  -2  15   3       14.79       14.53      4.07 o 
  -1  15   3      148.63      128.84      3.43 o 
   0  15   3      768.19      784.37     10.11 o 
   1  15   3      121.97      136.01      2.69 o 
   2  15   3      812.41      892.16      9.13 o 
   3  15   3      192.58      208.69     10.73 o 
   4  15   3        3.21        7.66      8.39 o 
  -4  16   3       10.65       12.46     16.33 o 
  -3  16   3       33.22       31.72     11.67 o 
  -2  16   3      724.29      771.15     15.52 o 
  -1  16   3       15.88       16.00      3.45 o 
   0  16   3      196.00      197.66      3.57 o 
   1  16   3      145.80      131.28      3.62 o 
   2  16   3       33.93       38.54      3.88 o 
   3  16   3        5.77       10.53      5.32 o 
   4  16   3       45.81       48.43      9.31 o 
  -4  17   3        0.91       -5.43     14.77 o 
  -3  17   3      115.50      112.28     12.48 o 
  -2  17   3      417.47      454.81     12.74 o 
  -1  17   3      632.75      606.69      8.50 o 
   0  17   3       13.66       11.75      2.55 o 
   1  17   3      156.62      146.01      4.04 o 
   2  17   3      224.14      243.41      5.25 o 
   3  17   3      203.39      198.84      6.89 o 
   4  17   3        0.06       -2.58      5.54 o 
  -4  18   3        0.50       -8.55     17.03 o 
  -3  18   3        5.07        2.48     12.00 o 
  -2  18   3      434.12      461.84      8.64 o 
  -1  18   3       17.28       19.99      3.48 o 
   0  18   3      122.64      128.08      3.34 o 
   1  18   3      305.24      348.84      7.27 o 
   2  18   3      503.05      498.54      6.37 o 
   3  18   3        6.20        3.49      4.57 o 
   4  18   3       13.55        4.69     11.15 o 
  -4  19   3        0.49        1.25     17.51 o 
  -3  19   3      138.38      160.39     13.62 o 
  -2  19   3      851.62      858.63     10.88 o 
  -1  19   3      350.21      345.16      4.92 o 
   0  19   3      255.00      248.47      8.06 o 
   1  19   3      402.33      379.90      7.79 o 
   2  19   3      283.91      287.99      5.18 o 
   3  19   3        3.62       -0.33      5.85 o 
  -3  20   3       12.18       14.18     11.94 o 
  -2  20   3       31.86       38.11      7.53 o 
  -1  20   3        0.19       36.18      8.40 o 
   0  20   3      283.01      280.43      7.91 o 
   1  20   3       93.27       90.25      6.69 o 
   2  20   3        2.42       11.65      5.05 o 
   3  20   3        7.34        7.95      6.91 o 
  -3  21   3       64.39       81.42     13.47 o 
  -2  21   3       69.80       61.90      6.07 o 
  -1  21   3     1520.37     1553.57     19.71 o 
   0  21   3      151.48      150.62      5.29 o 
   1  21   3        0.05        3.15      8.97 o 
   2  21   3       28.25       30.14      6.82 o 
   3  21   3        6.88        7.56      7.25 o 
  -3  22   3      112.02      109.15     14.73 o 
  -2  22   3       57.44       57.07      6.39 o 
  -1  22   3      768.18      768.10     19.13 o 
   0  22   3      185.17      189.51      5.85 o 
   1  22   3      530.49      553.51      9.91 o 
   2  22   3       76.20       78.07      7.35 o 
   3  22   3       16.12       21.49      7.53 o 
  -3  23   3       22.51       23.68     12.81 o 
  -2  23   3      129.17      125.49      6.75 o 
  -1  23   3       38.39       41.19      5.88 o 
   0  23   3      294.05      311.89     14.48 o 
   1  23   3       34.60       37.93      9.32 o 
   2  23   3       20.26       23.30      7.68 o 
   3  23   3       21.28       29.95     10.03 o 
  -3  24   3        1.92        3.88     13.73 o 
  -2  24   3        0.33        0.57      8.57 o 
  -1  24   3       19.21       25.33      5.64 o 
   0  24   3      280.31      287.08      6.99 o 
   1  24   3      464.82      470.78     14.07 o 
   2  24   3       54.84       47.66      8.40 o 
   3  24   3       82.76       80.61     11.08 o 
  -3  25   3       11.63        5.92     14.52 o 
  -2  25   3       58.57       61.92      7.92 o 
  -1  25   3       21.79       17.31      5.87 o 
   0  25   3      149.88      143.02      6.83 o 
   1  25   3       12.88        9.89     10.17 o 
   2  25   3       23.94       25.24      8.65 o 
   3  25   3       19.60       30.23     11.77 o 
  -3  26   3       31.03       17.28     14.20 o 
  -2  26   3       80.55       85.71      9.80 o 
  -1  26   3        2.45        2.91      5.89 o 
   0  26   3        8.63        8.82      6.23 o 
   1  26   3       43.06       26.13     11.60 o 
   2  26   3      132.33      148.75      9.67 o 
   3  26   3        0.56       12.38     12.54 o 
  -3  27   3       16.89        4.83    724.29 o 
  -2  27   3       69.84       72.75     11.89 o 
  -1  27   3        0.59        2.72      5.33 o 
   0  27   3        5.24       12.62      9.85 o 
   1  27   3      109.66      100.70     12.19 o 
   2  27   3       69.34       84.24     10.35 o 
  -2  28   3       22.96       27.85     11.42 o 
  -1  28   3       50.25       48.49      7.83 o 
   0  28   3        9.73        6.29      9.67 o 
   1  28   3        0.78        4.03     12.85 o 
   2  28   3       42.16       40.01     10.50 o 
  -2  29   3        0.16        0.11     12.07 o 
  -1  29   3       25.49       28.04      8.78 o 
   0  29   3       52.74       37.88     13.09 o 
   1  29   3      183.67      179.94     14.32 o 
   2  29   3        6.55       -2.31      7.97 o 
  -2  30   3       27.14       26.76     13.60 o 
  -1  30   3       58.49       56.68      9.60 o 
   0  30   3        0.88        4.00     14.44 o 
   1  30   3        1.09        4.33     14.36 o 
   2  30   3       13.77       19.81     11.22 o 
  -2  31   3        0.33        1.94     14.65 o 
  -1  31   3       58.67       69.27     10.50 o 
   0  31   3       40.75       43.28     16.12 o 
   1  31   3       24.64       26.04     16.15 o 
   2  31   3        1.36      -11.37     11.37 o 
  -1  32   3       17.21       16.40     11.30 o 
   0  32   3        1.52        6.10     15.16 o 
   1  32   3        3.81       -5.19     10.09 o 
  -1  33   3        2.49        2.65     17.30 o 
   0  33   3       52.76       49.98     17.33 o 
  -1  34   3       61.64       84.26     22.52 o 
   0  34   3       10.28       23.06     18.43 o 
  -4   0   4      320.34      354.90     14.60 o 
  -2   0   4        2.38       -1.40      1.40 o 
   0   0   4     1064.74     1104.53     10.49 o 
   2   0   4        5.10        1.19      2.11 o 
   4   0   4      289.45      249.85     21.09 o 
  -4   1   4       31.10       48.88     10.65 o 
  -3   1   4      981.32      962.48     12.17 o 
  -2   1   4     1538.20     1571.10     15.29 o 
  -1   1   4       98.68      126.03      2.83 o 
   0   1   4      315.01      344.66      3.57 o 
   1   1   4     1204.67     1167.29     13.13 o 
   2   1   4      156.58      169.74      1.95 o 
   3   1   4       17.22       22.22      5.07 o 
   4   1   4       38.61       40.97      7.50 o 
  -4   2   4       24.51       39.63     10.75 o 
  -3   2   4       97.96       96.99      7.84 o 
  -2   2   4       15.62       17.17      2.24 o 
  -1   2   4       65.51       48.90      1.67 o 
   0   2   4     1912.12     1890.53     17.43 o 
   1   2   4       79.78       84.88      7.63 o 
   2   2   4       68.99       61.08      1.52 o 
   3   2   4      932.39      910.92     13.19 o 
   4   2   4       14.28        7.41      4.20 o 
  -4   3   4       33.63       26.72     11.92 o 
  -3   3   4        2.25       -2.97      2.97 o 
  -2   3   4     2219.80     2318.88     11.68 o 
  -1   3   4      319.88      374.60      3.73 o 
   0   3   4      240.02      229.01      9.27 o 
   1   3   4     4504.10     4569.59     18.04 o 
   2   3   4      218.70      226.77      2.57 o 
   3   3   4       16.37       26.16      5.79 o 
   4   3   4       98.63       85.16      7.56 o 
  -4   4   4       54.82       65.75     11.96 o 
  -3   4   4        6.61       -3.17      3.35 o 
  -2   4   4      437.11      433.13      7.24 o 
  -1   4   4     1067.79     1124.71     11.44 o 
   0   4   4      588.86      596.09      7.14 o 
   1   4   4      823.58      911.48      5.33 o 
   2   4   4       73.37       75.34      2.32 o 
   3   4   4      486.32      517.68     11.44 o 
   4   4   4       20.76       20.44      7.34 o 
  -4   5   4        4.51        5.16     11.87 o 
  -3   5   4       22.26       14.40      8.18 o 
  -2   5   4      273.77      248.34      3.37 o 
  -1   5   4      412.46      461.42      5.69 o 
   0   5   4     1922.65     1969.87     21.05 o 
   1   5   4     1473.88     1622.95      9.31 o 
   2   5   4      634.47      637.88      8.85 o 
   3   5   4       93.17      102.79      4.23 o 
   4   5   4       23.43       20.38      6.61 o 
  -4   6   4        6.02        1.60     11.39 o 
  -3   6   4       65.46       69.86     13.96 o 
  -2   6   4       30.09       28.74      3.22 o 
  -1   6   4     8164.42     8288.62     45.67 o 
   0   6   4      635.80      670.54      6.92 o 
   1   6   4       55.59       72.24      2.80 o 
   2   6   4       47.69       54.11      2.57 o 
   3   6   4      224.91      247.89      5.07 o 
   4   6   4       64.49       55.61      7.21 o 
  -4   7   4        2.61       -0.73      1.43 o 
  -3   7   4      196.22      191.67      4.77 o 
  -2   7   4       69.72       94.56      4.19 o 
  -1   7   4        2.73       12.82      2.94 o 
   0   7   4        6.33        4.87      1.49 o 
   1   7   4     1104.94     1054.00      6.79 o 
   2   7   4        2.94        0.62      2.19 o 
   3   7   4       24.96       25.79      4.18 o 
   4   7   4        4.31        2.40      7.28 o 
  -4   8   4       18.63       23.02     12.44 o 
  -3   8   4       30.22       31.39      3.91 o 
  -2   8   4       10.90        5.74      3.31 o 
  -1   8   4     1490.25     1625.85     11.88 o 
   0   8   4     4463.31     4674.77     14.36 o 
   1   8   4      898.33      947.23      8.07 o 
   2   8   4       15.63       14.40      2.31 o 
   3   8   4       30.99       29.98      4.17 o 
   4   8   4        0.06       -1.82      5.75 o 
  -4   9   4       10.93        7.94      9.78 o 
  -3   9   4      121.50      116.08      3.91 o 
  -2   9   4       12.95        8.65      3.20 o 
  -1   9   4     1238.36     1443.64     14.61 o 
   0   9   4     2017.54     1976.65      6.90 o 
   1   9   4      694.18      526.13      5.55 o 
   2   9   4       18.47       15.98      2.51 o 
   3   9   4        2.78        2.68      4.16 o 
   4   9   4       34.55       37.00      9.67 o 
  -4  10   4       24.37       32.47     10.11 o 
  -3  10   4       27.15       24.91      4.28 o 
  -2  10   4        1.67        2.49      3.14 o 
  -1  10   4       55.47       56.73      2.59 o 
   0  10   4      511.04      495.33      4.57 o 
   1  10   4      119.95      163.00      2.62 o 
   2  10   4      170.66      165.59      6.06 o 
   3  10   4       76.86       82.58      5.40 o 
   4  10   4       38.76       33.94      8.94 o 
  -4  11   4        0.08       -0.49      3.43 o 
  -3  11   4      341.70      364.10      7.45 o 
  -2  11   4      473.45      471.00      5.90 o 
  -1  11   4       83.07       94.44      2.47 o 
   0  11   4        0.02       -0.82      0.82 o 
   1  11   4      908.93      860.52      5.41 o 
   2  11   4      164.36      164.73      3.69 o 
   3  11   4       32.35       32.91      5.54 o 
   4  11   4       12.34       16.14     10.71 o 
  -4  12   4       30.14       31.88     17.38 o 
  -3  12   4        2.30       -0.03      2.40 o 
  -2  12   4      127.38      117.62      4.42 o 
  -1  12   4     1355.68     1441.38     17.91 o 
   0  12   4      145.74      149.65      2.83 o 
   1  12   4       81.84       81.51      1.87 o 
   2  12   4       45.91       41.30      3.38 o 
   3  12   4      335.02      345.52      7.15 o 
   4  12   4        5.11        9.52     11.55 o 
  -4  13   4        1.67       15.24     15.52 o 
  -3  13   4        0.57        1.78      6.04 o 
  -2  13   4       21.96       25.02      2.65 o 
  -1  13   4      899.27      880.69     11.89 o 
   0  13   4        3.73        1.26      1.74 o 
   1  13   4      308.53      286.41      4.65 o 
   2  13   4       17.06       17.57      3.58 o 
   3  13   4        0.11        4.73      5.47 o 
   4  13   4        0.43        4.83     12.31 o 
  -4  14   4       36.31       35.24     14.05 o 
  -3  14   4      132.09      138.45      8.92 o 
  -2  14   4      170.68      172.09      4.32 o 
  -1  14   4      648.20      640.89     23.32 o 
   0  14   4      181.14      203.61      2.81 o 
   1  14   4       51.41       47.46      2.07 o 
   2  14   4      224.21      227.90      4.43 o 
   3  14   4       97.05       97.32      5.80 o 
   4  14   4       54.95       52.52      9.69 o 
  -4  15   4       13.18       17.36     14.03 o 
  -3  15   4       54.26       54.17      8.44 o 
  -2  15   4      190.30      189.76      4.99 o 
  -1  15   4       54.00       47.05      4.51 o 
   0  15   4      635.03      619.89      6.31 o 
   1  15   4       10.57       12.95      2.42 o 
   2  15   4        7.21        8.10      3.58 o 
   3  15   4       78.87       83.87      6.00 o 
   4  15   4        2.33        5.43      6.36 o 
  -4  16   4       30.53       32.54     17.32 o 
  -3  16   4       14.71       15.54      7.41 o 
  -2  16   4      658.95      696.17      8.78 o 
  -1  16   4     1606.81     1589.42     18.03 o 
   0  16   4      658.81      673.89      6.72 o 
   1  16   4      375.79      387.65      4.98 o 
   2  16   4       14.85       18.22      3.94 o 
   3  16   4       38.25       36.14      5.94 o 
   4  16   4        8.03       19.05     11.25 o 
  -4  17   4        3.72        1.02      2.24 o 
  -3  17   4       32.83       30.11      9.43 o 
  -2  17   4      229.93      226.63     10.33 o 
  -1  17   4       70.02       68.89      4.18 o 
   0  17   4      736.54      775.26      7.95 o 
   1  17   4     1721.68     1768.62     23.56 o 
   2  17   4      355.37      364.50      6.63 o 
   3  17   4        0.40        4.89      5.85 o 
  -4  18   4        5.31        2.70     18.55 o 
  -3  18   4       17.75       12.54      9.27 o 
  -2  18   4        0.66        2.84      9.27 o 
  -1  18   4      484.95      457.32      6.75 o 
   0  18   4     1126.64     1109.20      9.81 o 
   1  18   4       27.67       23.83      5.92 o 
   2  18   4       75.06       67.84      4.56 o 
   3  18   4       64.18       67.23      6.50 o 
  -3  19   4       15.20       24.16      9.66 o 
  -2  19   4        0.65        4.74      8.91 o 
  -1  19   4      141.00      149.74      4.44 o 
   0  19   4       35.47       40.46      3.63 o 
   1  19   4        7.02        3.15      5.68 o 
   2  19   4       91.44       91.53      6.30 o 
   3  19   4        7.82        7.54      6.43 o 
  -3  20   4       34.11       26.10     10.57 o 
  -2  20   4      247.40      265.04     10.55 o 
  -1  20   4      306.23      312.08      8.94 o 
   0  20   4      433.19      417.60      9.82 o 
   1  20   4      760.23      753.65     10.97 o 
   2  20   4       85.76       83.20      6.11 o 
   3  20   4        7.86        5.51      5.27 o 
  -3  21   4       23.05       22.07     10.38 o 
  -2  21   4       52.46       47.64      5.85 o 
  -1  21   4      473.43      497.90     10.82 o 
   0  21   4      320.72      343.06      5.63 o 
   1  21   4       10.41        3.62      4.05 o 
   2  21   4       57.85       67.13      6.35 o 
   3  21   4       16.17       18.95      8.37 o 
  -3  22   4        8.91       26.84     13.56 o 
  -2  22   4       95.71       93.44      6.68 o 
  -1  22   4     1237.53     1224.75     14.20 o 
   0  22   4     1502.65     1511.94     29.41 o 
   1  22   4      183.91      159.04      7.64 o 
   2  22   4       77.45       76.10      8.09 o 
   3  22   4       11.84       17.36      8.49 o 
  -3  23   4        4.12        5.85     14.42 o 
  -2  23   4       48.10       47.95      7.29 o 
  -1  23   4        2.82       18.15      5.19 o 
   0  23   4      140.50      128.45      5.92 o 
   1  23   4       84.23       76.60     10.07 o 
   2  23   4      124.77      117.45      8.45 o 
   3  23   4        7.87        7.77      8.35 o 
  -3  24   4       65.22       55.72     17.27 o 
  -2  24   4      244.47      257.05      9.51 o 
  -1  24   4       19.08       17.45      5.84 o 
   0  24   4       51.82       48.96     10.37 o 
   1  24   4        0.41       -2.56      3.47 o 
   2  24   4        8.30       10.77      8.33 o 
   3  24   4        4.50        8.32     13.99 o 
  -3  25   4        2.49       -2.06     42.06 o 
  -2  25   4       78.50       76.19      7.65 o 
  -1  25   4        3.40        7.31      5.72 o 
   0  25   4       58.16       44.73      8.40 o 
   1  25   4        0.15       -1.64      7.62 o 
   2  25   4        8.54        9.64      9.18 o 
   3  25   4       14.96       25.38     12.39 o 
  -3  26   4        2.89        5.23     15.77 o 
  -2  26   4       47.01       46.28      9.86 o 
  -1  26   4       16.23       16.85      6.22 o 
   0  26   4       13.61       18.76      9.59 o 
   1  26   4       43.59       41.24      9.91 o 
   2  26   4      104.03       98.97     10.77 o 
  -2  27   4       13.12        9.49     10.39 o 
  -1  27   4        0.42        1.13      6.69 o 
   0  27   4       95.54      117.11     11.01 o 
   1  27   4        9.08        6.77      9.59 o 
   2  27   4       28.34       21.03      9.56 o 
  -2  28   4        7.90        8.23     11.55 o 
  -1  28   4        8.15        8.85      7.34 o 
   0  28   4       93.74       87.81     11.86 o 
   1  28   4       33.01       32.86     10.90 o 
   2  28   4        0.68       -0.32      9.84 o 
  -2  29   4       14.28       16.81     12.94 o 
  -1  29   4        5.25       11.38      8.21 o 
   0  29   4       56.57       68.17     14.06 o 
   1  29   4       20.33       23.82     11.69 o 
   2  29   4        1.44        2.69     18.64 o 
  -2  30   4       11.83       14.30     14.09 o 
  -1  30   4       14.10       17.59      8.83 o 
   0  30   4       12.91       12.82     12.59 o 
   1  30   4       11.59       20.60     15.61 o 
   2  30   4       13.15       20.52     20.50 o 
  -2  31   4        3.03        3.69     15.29 o 
  -1  31   4       52.79       56.86     16.22 o 
   0  31   4       30.20       31.42     15.02 o 
   1  31   4        1.57       -7.99     14.71 o 
  -1  32   4       10.68       11.95     16.04 o 
   0  32   4       23.44       36.41     18.24 o 
   1  32   4       11.37       15.73     17.16 o 
  -1  33   4       22.04       18.83     19.18 o 
   0  33   4        0.22       -8.18     19.86 o 
  -3   0   5        0.18       10.70     10.27 o 
  -1   0   5      317.28      318.54      5.06 o 
   1   0   5        0.36        3.87      2.92 o 
   3   0   5      196.48      173.20      6.76 o 
  -4   1   5      178.51      179.24     10.65 o 
  -3   1   5      886.01      819.25     32.01 o 
  -2   1   5       67.94       71.39      4.82 o 
  -1   1   5        1.84        0.45      1.63 o 
   0   1   5     3390.01     3470.95     18.60 o 
   1   1   5      356.40      372.97      8.49 o 
   2   1   5       18.29       18.45      2.64 o 
   3   1   5       13.47        5.86      3.71 o 
   4   1   5      333.54      320.37      8.48 o 
  -4   2   5       43.92       44.47     10.02 o 
  -3   2   5      206.62      191.23     19.94 o 
  -2   2   5     1644.68     1761.67     12.74 o 
  -1   2   5       48.22       54.11      1.82 o 
   0   2   5       15.95       18.88      2.38 o 
   1   2   5      112.99       88.12      4.35 o 
   2   2   5      182.27      166.82      3.82 o 
   3   2   5        0.01       -0.46      3.51 o 
   4   2   5        3.36       14.62      7.12 o 
  -4   3   5      110.35       81.70      9.91 o 
  -3   3   5       48.94       49.13      5.75 o 
  -2   3   5      185.74      192.65      4.27 o 
  -1   3   5       44.58       33.79      2.31 o 
   0   3   5      650.52      632.12      9.50 o 
   1   3   5      157.02      152.43      5.47 o 
   2   3   5       24.53       24.03      3.58 o 
   3   3   5      226.05      230.80      6.39 o 
   4   3   5       18.93       14.98      9.04 o 
  -4   4   5      110.43       95.77      6.43 o 
  -3   4   5       49.06       35.62     10.86 o 
  -2   4   5     2348.75     2356.80     14.88 o 
  -1   4   5      601.27      636.24      5.76 o 
   0   4   5      157.90      162.40      2.69 o 
   1   4   5      661.66      656.86      7.27 o 
   2   4   5     1204.91     1269.16     12.97 o 
   3   4   5       53.23       52.20      5.70 o 
   4   4   5       14.62        4.94      5.54 o 
  -4   5   5       14.74       10.61      6.47 o 
  -3   5   5        0.03       -8.14      8.45 o 
  -2   5   5       21.30       35.27      5.03 o 
  -1   5   5      177.60      249.14      6.08 o 
   0   5   5     1616.66     1823.15     16.10 o 
   1   5   5      228.22      197.79      2.98 o 
   2   5   5       39.81       39.21      3.08 o 
   3   5   5      253.82      244.74      6.47 o 
   4   5   5        6.82        0.63      2.14 o 
  -4   6   5        0.89        0.91      2.80 o 
  -3   6   5        4.75       -0.75      2.09 o 
  -2   6   5      428.83      410.91      5.82 o 
  -1   6   5      276.58      336.91      8.07 o 
   0   6   5     1559.05     1706.12     11.54 o 
   1   6   5       34.91       42.46      2.87 o 
   2   6   5      383.82      328.47      5.12 o 
   3   6   5        4.99        4.36      6.58 o 
   4   6   5        0.05       11.34      7.38 o 
  -4   7   5      145.88      155.03      6.76 o 
  -3   7   5        3.69        5.30      4.51 o 
  -2   7   5       30.22       24.98      3.76 o 
  -1   7   5      814.32      752.49      5.70 o 
   0   7   5      566.35      545.46      3.83 o 
   1   7   5      620.06      616.20      9.85 o 
   2   7   5        5.27        3.46      2.89 o 
   3   7   5        1.15        1.29      3.17 o 
   4   7   5      251.61      268.44      8.15 o 
  -4   8   5       12.35       21.75     11.03 o 
  -3   8   5        3.94        0.87      4.23 o 
  -2   8   5      215.26      210.83      4.38 o 
  -1   8   5        4.79        5.08      2.91 o 
   0   8   5        2.44       14.67      1.91 o 
   1   8   5        0.88       10.46      2.17 o 
   2   8   5       74.82       70.93      3.22 o 
   3   8   5       93.89       88.09      5.15 o 
   4   8   5        3.78       14.79     11.15 o 
  -4   9   5      178.40      167.66      9.62 o 
  -3   9   5       18.23       14.11      5.16 o 
  -2   9   5       55.89       48.17      3.43 o 
  -1   9   5        2.06        0.29      0.42 o 
   0   9   5     8585.43     9103.17     34.97 o 
   1   9   5      965.36      978.37     20.57 o 
   2   9   5        6.27        5.29      3.03 o 
   3   9   5        1.97        3.09      5.04 o 
   4   9   5       15.98       27.53     11.98 o 
  -4  10   5        5.02       12.71     10.43 o 
  -3  10   5       45.66       38.71      5.70 o 
  -2  10   5       89.15       78.42      3.43 o 
  -1  10   5        2.40        0.95      1.39 o 
   0  10   5      216.42      250.49      2.55 o 
   1  10   5       88.73       71.18      4.59 o 
   2  10   5       10.23        5.40      3.27 o 
   3  10   5        8.40        9.46      5.50 o 
   4  10   5        0.25        4.00     12.50 o 
  -4  11   5       17.17       18.09     11.86 o 
  -3  11   5       15.77       18.63      4.28 o 
  -2  11   5       89.22       83.74      5.24 o 
  -1  11   5      191.79      179.29      5.26 o 
   0  11   5     1504.61     1583.38      6.70 o 
   1  11   5       20.48       18.65      2.37 o 
   2  11   5       12.57        8.54      3.34 o 
   3  11   5       90.96       94.37      5.93 o 
   4  11   5       46.72       56.04     13.53 o 
  -4  12   5       25.63       25.29     12.22 o 
  -3  12   5       22.49       22.23      5.03 o 
  -2  12   5      269.59      270.53      5.04 o 
  -1  12   5       84.82       91.98      4.37 o 
   0  12   5       53.27       58.68      2.78 o 
   1  12   5      459.00      447.98      7.81 o 
   2  12   5      143.76      146.37      3.90 o 
   3  12   5       20.34       17.13      6.03 o 
   4  12   5        0.64        8.86     12.51 o 
  -4  13   5        2.94        3.15     11.53 o 
  -3  13   5      251.80      275.85      8.33 o 
  -2  13   5       29.93       37.94      4.10 o 
  -1  13   5       85.50       84.64      2.98 o 
   0  13   5      543.57      533.35      4.39 o 
   1  13   5      683.88      685.33      8.45 o 
   2  13   5       17.51       16.41      3.96 o 
   3  13   5        9.50       11.35      6.04 o 
   4  13   5       12.94       12.85     18.59 o 
  -4  14   5        2.19        1.55     19.56 o 
  -3  14   5       82.01       85.55      7.19 o 
  -2  14   5      927.24      931.25     11.99 o 
  -1  14   5      254.20      252.17      4.45 o 
   0  14   5      101.38       98.93      2.43 o 
   1  14   5      214.22      225.96      4.02 o 
   2  14   5      351.78      345.29      5.34 o 
   3  14   5        4.09        6.14      6.45 o 
   4  14   5        0.35        6.51     18.61 o 
  -4  15   5       14.97        9.18     16.16 o 
  -3  15   5        4.84       -0.53      4.28 o 
  -2  15   5        0.77        8.15      4.15 o 
  -1  15   5        0.96       -1.60      2.51 o 
   0  15   5       39.89       39.41      2.34 o 
   1  15   5      134.86      116.11      3.48 o 
   2  15   5       12.08       17.17      4.18 o 
   3  15   5        0.23        1.84      3.95 o 
  -4  16   5        2.38       -8.54      8.54 o 
  -3  16   5       23.28       10.15     13.08 o 
  -2  16   5       83.52       87.41      5.36 o 
  -1  16   5      300.80      311.22      5.90 o 
   0  16   5       35.22       35.84      2.42 o 
   1  16   5      400.94      420.27      6.45 o 
   2  16   5      704.98      731.17     11.40 o 
   3  16   5        0.08        1.65      3.82 o 
  -4  17   5       15.05       14.43     21.08 o 
  -3  17   5       19.80       14.39      7.25 o 
  -2  17   5        3.46        0.41      1.34 o 
  -1  17   5      156.65      148.60      4.08 o 
   0  17   5      267.62      264.84      4.07 o 
   1  17   5      117.99      123.70      4.23 o 
   2  17   5        6.61       16.74      4.64 o 
   3  17   5       93.27       94.72      7.41 o 
  -3  18   5       10.60        6.48     10.52 o 
  -2  18   5        3.24        2.61      8.95 o 
  -1  18   5      117.47      115.02      5.54 o 
   0  18   5      843.28      858.35      8.84 o 
   1  18   5      506.98      491.02      8.61 o 
   2  18   5      154.35      165.55      5.62 o 
   3  18   5       30.16       30.60      7.56 o 
  -3  19   5       50.02       44.02     11.38 o 
  -2  19   5       69.83       58.84      7.75 o 
  -1  19   5     1511.29     1515.14     12.58 o 
   0  19   5     1839.44     1911.38     29.08 o 
   1  19   5      380.11      377.57     12.44 o 
   2  19   5        3.62        2.87      5.24 o 
   3  19   5        0.86        0.53      8.14 o 
  -3  20   5        4.58        1.05      4.99 o 
  -2  20   5        4.02        2.10      2.95 o 
  -1  20   5      267.55      255.89      5.82 o 
   0  20   5      379.66      376.06      9.39 o 
   1  20   5       23.35       32.13      6.39 o 
   2  20   5       40.39       37.13      5.87 o 
   3  20   5       15.16       12.55      9.25 o 
  -3  21   5       44.50       39.32     12.02 o 
  -2  21   5        0.02       -3.66      6.44 o 
  -1  21   5        0.09        5.46      4.27 o 
   0  21   5     1104.25     1132.75     14.03 o 
   1  21   5      748.29      783.70     11.96 o 
   2  21   5       34.13       27.21      6.07 o 
   3  21   5        6.89       11.90     10.17 o 
  -3  22   5       25.59       30.07     12.58 o 
  -2  22   5        1.22       -0.51      4.09 o 
  -1  22   5      281.34      274.30      6.27 o 
   0  22   5       22.92       39.80      5.57 o 
   1  22   5       89.09       92.09     13.02 o 
   2  22   5       10.46       11.51      6.16 o 
   3  22   5       10.23        9.98      9.99 o 
  -3  23   5        4.37        6.82     12.72 o 
  -2  23   5       48.15       44.41      6.34 o 
  -1  23   5       53.42       54.10      4.96 o 
   0  23   5      362.05      359.99     13.12 o 
   1  23   5       14.78        8.16      8.02 o 
   2  23   5       54.98       54.94      8.37 o 
   3  23   5        7.09       -0.03      1.36 o 
  -3  24   5       36.70       37.84     13.98 o 
  -2  24   5      127.33      112.26      7.24 o 
  -1  24   5       72.61       70.77      5.46 o 
   0  24   5      108.85       91.08      5.31 o 
   1  24   5      116.59      117.74     15.22 o 
   2  24   5      137.52      120.02     15.76 o 
   3  24   5       51.98       41.15     17.17 o 
  -3  25   5        0.80       -6.96     15.76 o 
  -2  25   5       18.07       18.10      7.09 o 
  -1  25   5      113.48      109.47      6.26 o 
   0  25   5       42.99       36.43      5.48 o 
   1  25   5       15.20       14.90      8.54 o 
   2  25   5       41.25       34.88     15.26 o 
  -3  26   5       32.38       25.54     14.76 o 
  -2  26   5        7.08       -0.47      4.90 o 
  -1  26   5      193.18      200.20      6.55 o 
   0  26   5       11.08       13.39      7.37 o 
   1  26   5        0.16        5.66      8.27 o 
   2  26   5        0.90       -0.22      7.16 o 
  -2  27   5        1.56       -3.84      6.30 o 
  -1  27   5      211.70      218.29      7.30 o 
   0  27   5       50.32       47.38      9.43 o 
   1  27   5      118.21      125.46     10.47 o 
   2  27   5        0.26        0.49      9.88 o 
  -2  28   5       11.82        7.76     10.16 o 
  -1  28   5        8.50       11.14      9.34 o 
   0  28   5       13.10       16.57      8.97 o 
   1  28   5        3.16        8.75     10.94 o 
   2  28   5       24.50       19.51     17.74 o 
  -2  29   5       31.79       22.39     11.81 o 
  -1  29   5       78.49       97.39     10.59 o 
   0  29   5       17.35       19.97     10.45 o 
   1  29   5       25.95       42.67     12.82 o 
   2  29   5        9.89       11.62     19.69 o 
  -2  30   5        2.14      -14.43     14.71 o 
  -1  30   5        0.09        1.52     14.23 o 
   0  30   5        3.72        1.71      8.96 o 
   1  30   5      114.63      142.80     17.06 o 
  -1  31   5       60.63       67.51     12.87 o 
   0  31   5       10.65       14.91     10.98 o 
   1  31   5       63.24       87.12     18.41 o 
  -1  32   5        8.56       16.69     13.18 o 
   0  32   5       27.14       43.47     13.93 o 
   0  33   5        0.01       -6.30     30.99 o 
  -4   0   6        2.08       -7.40      8.77 o 
  -2   0   6      554.99      592.33     17.73 o 
   0   0   6      481.80      472.21      6.21 o 
   4   0   6      136.26      135.81     21.53 o 
  -4   1   6      193.24      155.04      7.38 o 
  -3   1   6      183.06      171.89      8.56 o 
  -2   1   6       41.95       43.82      3.15 o 
  -1   1   6     3224.64     3372.61     37.06 o 
   0   1   6       63.31       57.22      2.04 o 
   1   1   6       53.09       67.56      2.35 o 
   2   1   6       45.46       37.84      7.31 o 
   3   1   6       51.04       58.00      6.47 o 
   4   1   6       16.71       12.92      7.58 o 
  -4   2   6       73.75       58.26      9.50 o 
  -3   2   6      246.86      272.70      7.97 o 
  -2   2   6       65.74       70.90      2.99 o 
  -1   2   6       15.57       16.44      2.79 o 
   0   2   6      210.85      209.68      4.50 o 
   1   2   6      248.40      273.51      3.80 o 
   2   2   6       55.68       34.77      7.94 o 
   3   2   6       76.94       74.95      5.46 o 
   4   2   6        0.50       -0.23      1.79 o 
  -4   3   6       43.29       38.17      8.20 o 
  -3   3   6       16.51       26.74      6.57 o 
  -2   3   6        1.59       -0.76      1.39 o 
  -1   3   6     1826.84     1797.87     21.61 o 
   0   3   6      204.98      206.89      3.45 o 
   1   3   6        0.00       -1.84      2.00 o 
   2   3   6       74.53       56.03      8.22 o 
   3   3   6      249.56      240.78      8.19 o 
   4   3   6       12.11       -2.12      4.94 o 
  -4   4   6       40.88       22.26      8.45 o 
  -3   4   6      947.53      979.43     13.01 o 
  -2   4   6       17.64       12.69      2.60 o 
  -1   4   6      259.03      229.55      6.01 o 
   0   4   6      121.98      134.91      2.90 o 
   1   4   6      488.30      440.99      4.80 o 
   2   4   6       58.86       66.26      3.97 o 
   3   4   6      135.08      141.66      8.33 o 
   4   4   6       56.75       36.30      8.98 o 
  -4   5   6       15.38        5.07     10.77 o 
  -3   5   6       33.09       50.23      5.64 o 
  -2   5   6       98.52      103.73      4.15 o 
  -1   5   6      625.86      739.05     11.53 o 
   0   5   6       80.71       70.55      3.16 o 
   1   5   6      146.43      158.48      4.04 o 
   2   5   6      225.09      251.31      6.22 o 
   3   5   6      172.20      188.07      8.17 o 
   4   5   6        0.00       -5.03      6.58 o 
  -4   6   6       19.78       17.20      8.69 o 
  -3   6   6      528.80      505.05     10.11 o 
  -2   6   6      200.65      179.48      5.87 o 
  -1   6   6        1.72       11.06      2.87 o 
   0   6   6      576.79      650.30      8.12 o 
   1   6   6     5117.66     5631.83     31.00 o 
   2   6   6       17.33       19.46      4.88 o 
   3   6   6       57.47       58.26      9.83 o 
   4   6   6        3.49        3.92      8.76 o 
  -4   7   6        0.30       -0.49      2.60 o 
  -3   7   6       11.46       22.81      5.28 o 
  -2   7   6       39.21       29.77      4.17 o 
  -1   7   6     2786.99     2815.25     13.13 o 
   0   7   6     1435.32     1553.98     11.73 o 
   1   7   6       32.78       43.17      3.26 o 
   2   7   6      194.16      197.85      4.24 o 
   3   7   6       31.46       20.49      6.94 o 
   4   7   6        3.72       -1.29     10.16 o 
  -4   8   6        8.57        0.48      3.81 o 
  -3   8   6       59.35       68.14      5.61 o 
  -2   8   6       13.08        8.39      3.48 o 
  -1   8   6        0.17        4.26      2.53 o 
   0   8   6        6.18        7.31      1.99 o 
   1   8   6      817.44      822.18      6.12 o 
   2   8   6       41.31       38.36      4.11 o 
   3   8   6        6.32        6.05      6.89 o 
   4   8   6       15.17        8.49     11.92 o 
  -4   9   6        9.81       17.01     15.47 o 
  -3   9   6        7.35        9.17      5.55 o 
  -2   9   6      103.76       79.12      3.97 o 
  -1   9   6      365.64      299.76      6.41 o 
   0   9   6        5.59        4.95      2.07 o 
   1   9   6        2.37        7.32      2.61 o 
   2   9   6      109.21      108.99      8.27 o 
   3   9   6      192.18      208.13     18.47 o 
   4   9   6        9.28        5.98     14.61 o 
  -4  10   6        7.96        7.76     15.66 o 
  -3  10   6       50.53       56.01      6.06 o 
  -2  10   6        1.61        2.35      4.18 o 
  -1  10   6        8.82        8.17      2.68 o 
   0  10   6      101.05       90.87      2.13 o 
   1  10   6       88.80       93.29      2.59 o 
   2  10   6       49.01       45.77      3.53 o 
   3  10   6       22.82       30.15      8.06 o 
   4  10   6       27.87       28.96     20.11 o 
  -4  11   6        7.41        1.82     11.79 o 
  -3  11   6       50.19       61.86      6.31 o 
  -2  11   6       65.54       68.75      4.23 o 
  -1  11   6     1432.08     1428.07      8.70 o 
   0  11   6      582.60      574.37      3.88 o 
   1  11   6        5.34        7.00      2.75 o 
   2  11   6        0.67       -0.44      0.76 o 
   3  11   6       64.12       69.17      7.02 o 
   4  11   6        0.00        0.65     19.97 o 
  -4  12   6        8.91        5.12     12.80 o 
  -3  12   6      275.24      277.12      6.52 o 
  -2  12   6       26.21       20.11      4.55 o 
  -1  12   6       58.38       52.21      3.88 o 
   0  12   6       57.02       48.01      1.96 o 
   1  12   6      811.67      823.87      8.04 o 
   2  12   6       40.36       43.86      3.87 o 
   3  12   6        5.68        6.51      6.89 o 
   4  12   6        0.93        3.83     19.54 o 
  -4  13   6       16.85        8.83     12.68 o 
  -3  13   6        5.95       14.18      5.61 o 
  -2  13   6        4.08        0.34      2.60 o 
  -1  13   6      104.22      108.70      2.79 o 
   0  13   6       67.76       58.99      2.37 o 
   1  13   6        2.09        9.53      3.72 o 
   2  13   6       70.44       73.95      3.85 o 
   3  13   6       61.94       59.02      7.55 o 
  -4  14   6        9.15        0.29     10.94 o 
  -3  14   6      136.43      155.72      8.71 o 
  -2  14   6      426.21      398.20      9.36 o 
  -1  14   6        6.97        5.21      2.24 o 
   0  14   6       34.38       32.63      2.44 o 
   1  14   6      893.76      977.99      9.00 o 
   2  14   6       48.76       46.18      4.14 o 
   3  14   6        1.76        7.19      7.19 o 
  -4  15   6        3.12       18.62     23.61 o 
  -3  15   6       22.45       25.78      7.93 o 
  -2  15   6       39.07       44.39      4.35 o 
  -1  15   6       88.58       84.01      2.92 o 
   0  15   6      130.29      114.78      2.77 o 
   1  15   6       35.00       45.82      4.65 o 
   2  15   6      125.67      121.39      5.87 o 
   3  15   6        0.37        1.32      6.49 o 
  -3  16   6       80.87       81.75      8.02 o 
  -2  16   6       25.36       23.16      4.17 o 
  -1  16   6       60.54       56.79      3.73 o 
   0  16   6      167.89      166.55      3.80 o 
   1  16   6      271.60      294.44      4.96 o 
   2  16   6      414.39      405.68      9.00 o 
   3  16   6        1.89        3.66      7.61 o 
  -3  17   6       19.31       16.68      9.98 o 
  -2  17   6       26.43       33.23      7.12 o 
  -1  17   6      384.19      383.82      5.98 o 
   0  17   6      549.26      531.42      8.83 o 
   1  17   6        0.33        4.68      3.40 o 
   2  17   6       33.51       47.28      7.02 o 
   3  17   6       75.98       76.77      8.34 o 
  -3  18   6       21.86       28.17      8.07 o 
  -2  18   6      104.48       98.06      8.35 o 
  -1  18   6      151.39      138.36      4.74 o 
   0  18   6      779.12      795.25     18.81 o 
   1  18   6     1361.13     1407.64     18.92 o 
   2  18   6       11.34       10.00      7.01 o 
   3  18   6        1.28        3.94      8.21 o 
  -3  19   6        7.26        9.94     10.41 o 
  -2  19   6       43.39       37.95      8.81 o 
  -1  19   6      234.34      228.21      5.22 o 
   0  19   6      115.49      121.80     10.03 o 
   1  19   6      280.68      284.84      6.61 o 
   2  19   6       83.68       83.17      7.59 o 
   3  19   6        4.77       11.80     10.34 o 
  -3  20   6        3.20        0.65      4.00 o 
  -2  20   6       16.09       20.75      8.72 o 
  -1  20   6       11.17       13.01      4.93 o 
   0  20   6      168.50      177.15      6.12 o 
   1  20   6      857.24      922.56     11.90 o 
   2  20   6        1.94        0.46      2.61 o 
   3  20   6        0.11       -6.91      9.68 o 
  -3  21   6       22.16       25.46     13.62 o 
  -2  21   6      327.68      354.01     30.17 o 
  -1  21   6       18.66       10.95      4.81 o 
   0  21   6      119.47      119.53      4.77 o 
   1  21   6       12.17       17.81      7.29 o 
   2  21   6        4.44       -0.37      4.30 o 
   3  21   6       30.20       23.90     10.43 o 
  -3  22   6       38.30       39.08     13.58 o 
  -2  22   6      299.52      309.14     29.78 o 
  -1  22   6       18.68       12.11      5.31 o 
   0  22   6      276.98      294.86      6.35 o 
   1  22   6      472.08      491.73     18.67 o 
   2  22   6      198.48      189.66      9.03 o 
   3  22   6        0.06       -9.31      9.31 o 
  -3  23   6        1.91        0.09     10.79 o 
  -2  23   6        0.13        2.75     12.21 o 
  -1  23   6      461.83      453.12      7.79 o 
   0  23   6       75.50       81.97      5.21 o 
   1  23   6       42.55       36.62      8.33 o 
   2  23   6       12.12        5.80     13.04 o 
   3  23   6        3.91       -3.00      7.57 o 
  -3  24   6       33.73       45.75     15.35 o 
  -2  24   6       36.84       36.88      7.10 o 
  -1  24   6        0.17        0.07      5.51 o 
   0  24   6      169.81      171.65      7.19 o 
   1  24   6       22.39       12.57      8.40 o 
   2  24   6       91.95       98.91     15.28 o 
  -2  25   6        4.36       -0.40      5.16 o 
  -1  25   6       11.82        0.12      5.35 o 
   0  25   6       10.77        7.64      5.90 o 
   1  25   6       42.58       44.21      9.28 o 
   2  25   6        0.16       -7.84      9.81 o 
  -2  26   6       13.38       13.98      8.33 o 
  -1  26   6        8.27        5.92      8.31 o 
   0  26   6       41.76       37.27      6.36 o 
   1  26   6       19.07       22.05     10.79 o 
   2  26   6        5.99        5.98     16.71 o 
  -2  27   6       27.99       30.80      9.09 o 
  -1  27   6        7.56        9.85     11.01 o 
   0  27   6       16.65       15.10      9.91 o 
   1  27   6       12.58       11.16     10.21 o 
   2  27   6       16.83       29.75     20.17 o 
  -2  28   6       49.10       53.44      9.37 o 
  -1  28   6        7.52       -1.19      5.34 o 
   0  28   6        1.85       12.74      9.53 o 
   1  28   6        1.43       -1.02      6.75 o 
   2  28   6       14.54       12.27     21.01 o 
  -2  29   6       84.59       93.06     12.50 o 
  -1  29   6       19.41       11.87     10.51 o 
   0  29   6      142.03      138.44     12.09 o 
   1  29   6       33.18       35.54     15.30 o 
  -1  30   6        7.77        1.78     12.47 o 
   0  30   6        5.73        8.33     11.90 o 
   1  30   6        0.82        9.66     15.28 o 
  -1  31   6       22.59       12.67     13.05 o 
   0  31   6        0.18        6.39     12.45 o 
   0  32   6      139.58      178.33     24.99 o 
  -3   0   7      930.50      922.44     31.97 o 
  -1   0   7      482.68      448.61     12.61 o 
   1   0   7       13.18        6.37      3.17 o 
   3   0   7        1.21      -10.73     10.73 o 
  -4   1   7       13.13        8.82      6.43 o 
  -3   1   7       49.73       52.46      7.13 o 
  -2   1   7     2246.77     2400.87     25.14 o 
  -1   1   7       87.85       72.83      2.62 o 
   0   1   7        0.03       -0.92      3.99 o 
   1   1   7        1.75        0.45      1.96 o 
   2   1   7      207.70      203.53      5.54 o 
   3   1   7       18.80        7.93      7.50 o 
  -4   2   7       45.61       43.23      7.31 o 
  -3   2   7        0.56       -0.34      4.52 o 
  -2   2   7      135.72      161.81      3.90 o 
  -1   2   7       69.67       70.42      2.45 o 
   0   2   7     1202.78     1193.24      7.45 o 
   1   2   7      310.32      297.34      4.43 o 
   2   2   7      139.05      136.48      5.05 o 
   3   2   7        9.63        7.77      7.52 o 
  -4   3   7        6.15        2.19      5.12 o 
  -3   3   7      243.92      227.25      5.52 o 
  -2   3   7       58.49       60.57      3.96 o 
  -1   3   7       21.37       10.67      2.60 o 
   0   3   7       10.08       17.43      3.94 o 
   1   3   7      120.82       94.90      4.15 o 
   2   3   7      254.90      256.72      5.58 o 
   3   3   7        8.29       10.50      6.83 o 
  -4   4   7       19.12       15.81      7.97 o 
  -3   4   7        0.73        0.56      3.24 o 
  -2   4   7        0.18       -2.36      3.40 o 
  -1   4   7       26.22       25.75      2.58 o 
   0   4   7     5180.46     5340.01     50.65 o 
   1   4   7       15.60       14.43      2.33 o 
   2   4   7      665.68      646.29      9.05 o 
   3   4   7       18.73       14.27     12.65 o 
  -4   5   7       13.30        9.57      8.25 o 
  -3   5   7      110.45      102.05      6.45 o 
  -2   5   7       14.78        6.17      3.61 o 
  -1   5   7      134.15      137.90      3.56 o 
   0   5   7      368.20      368.85      9.39 o 
   1   5   7       11.57        8.24      2.46 o 
   2   5   7      395.62      391.72      6.41 o 
   3   5   7       22.98        9.05     13.53 o 
  -4   6   7       59.87       59.18      8.79 o 
  -3   6   7       29.11       23.02      5.51 o 
  -2   6   7       59.80       46.38      4.19 o 
  -1   6   7      163.47      212.30      4.26 o 
   0   6   7      325.42      229.24      5.96 o 
   1   6   7      265.80      276.60      4.73 o 
   2   6   7       88.22       92.50      4.50 o 
   3   6   7       46.46       46.04     12.95 o 
  -4   7   7        9.49        3.71      9.13 o 
  -3   7   7        4.87       -0.02      4.02 o 
  -2   7   7      356.76      358.41      5.73 o 
  -1   7   7       78.24       81.10      2.95 o 
   0   7   7       89.48       87.48      2.34 o 
   1   7   7      307.09      302.79      4.17 o 
   2   7   7      715.98      735.88     14.87 o 
   3   7   7       16.87       14.00     12.06 o 
  -4   8   7       22.07       20.48      9.09 o 
  -3   8   7        0.36       -2.47      2.57 o 
  -2   8   7        0.00       12.13      4.06 o 
  -1   8   7      482.89      477.08      8.72 o 
   0   8   7       77.50       59.53      2.90 o 
   1   8   7      121.38      131.78      3.08 o 
   2   8   7      109.51      107.04      9.36 o 
   3   8   7       64.30       70.49     11.35 o 
  -4   9   7        1.46       -2.92     15.77 o 
  -3   9   7       20.88       18.93      6.05 o 
  -2   9   7     1411.27     1445.67     11.94 o 
  -1   9   7      483.26      491.85     10.62 o 
   0   9   7       46.97       45.68      2.22 o 
   1   9   7        0.03       -0.90      1.64 o 
   2   9   7      796.16      851.08     10.89 o 
   3   9   7        3.51       -1.37      7.10 o 
  -4  10   7        5.63        3.17     17.09 o 
  -3  10   7       40.35       32.34      6.64 o 
  -2  10   7       23.44       44.42      3.88 o 
  -1  10   7        3.27        2.34      1.90 o 
   0  10   7       67.02       58.87      2.37 o 
   1  10   7      273.02      257.36      3.93 o 
   2  10   7       29.85       43.63      4.97 o 
   3  10   7       37.55       32.08     10.59 o 
  -4  11   7        2.71       -6.74     16.69 o 
  -3  11   7       65.09       62.07      6.60 o 
  -2  11   7      522.77      537.15      7.56 o 
  -1  11   7       25.82       20.06      4.12 o 
   0  11   7       34.95       39.31      2.45 o 
   1  11   7      107.98       98.06      3.41 o 
   2  11   7      162.11      166.33      6.21 o 
   3  11   7       19.77       14.59     11.95 o 
  -4  12   7       19.71       23.54     13.24 o 
  -3  12   7      109.29      117.40      7.19 o 
  -2  12   7       12.29       13.77      5.03 o 
  -1  12   7        4.91        1.78      2.35 o 
   0  12   7      390.64      391.72      4.01 o 
   1  12   7      126.84      115.86      3.87 o 
   2  12   7        8.37        9.74      6.08 o 
   3  12   7        0.21       -2.46      6.61 o 
  -4  13   7        3.53        6.02     15.65 o 
  -3  13   7       64.32       59.99      7.15 o 
  -2  13   7       13.79       13.30      4.71 o 
  -1  13   7       44.70       35.94      3.27 o 
   0  13   7       24.61       24.74      2.99 o 
   1  13   7       91.67       83.39      4.17 o 
   2  13   7       57.04       53.58      6.32 o 
   3  13   7       26.15       24.21     12.75 o 
  -4  14   7       84.98       90.36     20.79 o 
  -3  14   7        4.53        0.30      2.57 o 
  -2  14   7       41.61       45.76      5.17 o 
  -1  14   7      160.74      167.63      3.53 o 
   0  14   7      767.21      701.87      7.14 o 
   1  14   7      454.78      431.07      6.57 o 
   2  14   7        7.97        7.28      6.67 o 
   3  14   7        0.01        2.11     13.17 o 
  -3  15   7       19.70       17.10      8.96 o 
  -2  15   7       74.84       71.70      4.87 o 
  -1  15   7       95.03       87.59      3.28 o 
   0  15   7      118.06      103.88      3.80 o 
   1  15   7      166.76      145.74      6.43 o 
   2  15   7        0.36        1.52      6.17 o 
   3  15   7        9.54       21.59     13.79 o 
  -3  16   7       56.88       66.98      9.73 o 
  -2  16   7       34.80       30.07      4.67 o 
  -1  16   7       11.72       13.80      3.86 o 
   0  16   7      584.88      561.40      9.33 o 
   1  16   7       20.55        5.71      7.58 o 
   2  16   7       13.50       17.35      6.61 o 
   3  16   7       31.41       35.45      9.34 o 
  -3  17   7       53.55       49.99      9.25 o 
  -2  17   7      124.51      124.96      6.61 o 
  -1  17   7      305.86      315.47      6.18 o 
   0  17   7      256.80      241.70      7.34 o 
   1  17   7       17.02        6.73      7.35 o 
   2  17   7       98.46      121.28      7.87 o 
   3  17   7        0.70        2.23      9.62 o 
  -3  18   7        1.61        0.97      2.69 o 
  -2  18   7       23.65       25.07      5.16 o 
  -1  18   7       75.40       75.26      4.29 o 
   0  18   7      411.41      432.60     11.60 o 
   1  18   7        0.65        2.03      3.60 o 
   2  18   7        2.27       15.50      8.43 o 
   3  18   7        1.45        6.10     13.89 o 
  -3  19   7      129.04      155.22     18.97 o 
  -2  19   7       59.05       63.85      8.95 o 
  -1  19   7      226.56      238.88      5.62 o 
   0  19   7      416.55      398.18     18.35 o 
   1  19   7      224.42      241.61      5.21 o 
   2  19   7      708.85      736.88     12.30 o 
   3  19   7      123.94      132.78     17.12 o 
  -3  20   7        1.98       12.73     12.89 o 
  -2  20   7        3.19       12.86      9.16 o 
  -1  20   7      209.52      216.78      4.73 o 
   0  20   7      146.73      142.37      7.45 o 
   1  20   7      297.79      319.94      7.16 o 
   2  20   7        8.82       22.62      8.99 o 
  -3  21   7        2.87        2.09      9.72 o 
  -2  21   7      431.75      479.92     44.06 o 
  -1  21   7      272.14      273.16      7.50 o 
   0  21   7       19.73       13.76      6.41 o 
   1  21   7      207.57      206.09      6.63 o 
   2  21   7       32.47       37.67      9.59 o 
  -3  22   7       49.43       51.38     15.24 o 
  -2  22   7       13.20       18.47     10.22 o 
  -1  22   7        8.26       19.48      6.23 o 
   0  22   7        4.87        5.17      5.04 o 
   1  22   7        5.98       11.67      7.64 o 
   2  22   7       10.03        7.37      9.88 o 
  -3  23   7       13.39       16.36     14.63 o 
  -2  23   7        1.25       -8.99      8.99 o 
  -1  23   7       44.71       33.50     11.92 o 
   0  23   7       20.03       16.34      5.71 o 
   1  23   7       25.17       22.88      9.07 o 
   2  23   7      113.49      121.53     13.95 o 
  -2  24   7       23.32       15.95     15.02 o 
  -1  24   7       79.40       74.88     12.56 o 
   0  24   7      166.17      147.78      7.58 o 
   1  24   7       11.87       13.48      9.43 o 
   2  24   7        5.51        7.23     16.39 o 
  -2  25   7        1.58       -2.34      3.17 o 
  -1  25   7       24.57       27.57      7.84 o 
   0  25   7       57.25       51.46      6.81 o 
   1  25   7       25.04       25.65      9.90 o 
   2  25   7        5.90       10.82     17.71 o 
  -2  26   7        0.46       -2.76      8.60 o 
  -1  26   7       73.27       84.20      9.85 o 
   0  26   7       41.65       32.25      6.85 o 
   1  26   7       33.64       44.28     12.07 o 
   2  26   7        0.78        1.05     19.53 o 
  -2  27   7       79.77       81.34     10.46 o 
  -1  27   7      117.64      134.30     10.16 o 
   0  27   7        1.91       -2.36      4.23 o 
   1  27   7       53.07       59.56     12.57 o 
  -2  28   7       32.73       28.58     13.31 o 
  -1  28   7        6.64       10.67     13.65 o 
   0  28   7       13.79       17.64     10.33 o 
   1  28   7        0.38        7.70     13.75 o 
  -1  29   7       96.23      114.40     12.90 o 
   0  29   7        1.27       -6.40      8.76 o 
   1  29   7        0.10       11.67     17.32 o 
  -1  30   7       12.41       17.59     12.21 o 
   0  30   7        0.09       -5.59     10.82 o 
   0  31   7        1.75      -11.22     12.67 o 
  -4   0   8       27.23       16.24     10.26 o 
  -2   0   8      478.85      515.26      8.83 o 
   0   0   8        2.98       -4.65      4.65 o 
   2   0   8       22.37       15.38      5.18 o 
  -4   1   8        0.80        0.61      5.70 o 
  -3   1   8       55.16       50.06      5.58 o 
  -2   1   8      204.21      228.38      4.59 o 
  -1   1   8        9.71       24.99      4.24 o 
   0   1   8        1.13       -1.78      1.78 o 
   1   1   8     1436.50     1357.07     21.24 o 
   2   1   8        7.09       -0.33      3.54 o 
   3   1   8        2.71       -1.34      3.80 o 
  -4   2   8       43.27       31.66      7.42 o 
  -3   2   8       77.44       72.29      5.45 o 
  -2   2   8      479.02      550.50     16.26 o 
  -1   2   8     1552.73     1583.84     11.11 o 
   0   2   8       34.26       32.41      2.85 o 
   1   2   8      316.43      315.31      6.29 o 
   2   2   8      163.97      156.77      4.71 o 
   3   2   8       23.85       16.61      8.19 o 
  -4   3   8        1.26       -3.53      6.50 o 
  -3   3   8      191.43      181.35      6.01 o 
  -2   3   8      592.10      561.80      9.82 o 
  -1   3   8      222.93      209.52      6.05 o 
   0   3   8      119.54      114.81      3.59 o 
   1   3   8       77.59       77.25      3.90 o 
   2   3   8       39.32       37.80      4.61 o 
   3   3   8       16.54       11.60      7.65 o 
  -4   4   8        4.85        7.57      7.01 o 
  -3   4   8        0.09       -2.06      3.31 o 
  -2   4   8        9.44        6.86      3.63 o 
  -1   4   8      856.42      829.53     17.81 o 
   0   4   8      488.98      492.78      8.08 o 
   1   4   8      313.70      312.48     10.42 o 
   2   4   8       18.28       22.43      4.46 o 
   3   4   8        1.87       -0.06      0.90 o 
  -4   5   8       26.45       16.06      7.23 o 
  -3   5   8        0.74        0.66      4.46 o 
  -2   5   8      106.22      111.05      4.97 o 
  -1   5   8       12.47        6.45      4.40 o 
   0   5   8      274.39      268.34      5.76 o 
   1   5   8      477.45      492.43     10.19 o 
   2   5   8      223.69      226.20      5.51 o 
   3   5   8       13.55       31.22     12.16 o 
  -4   6   8        2.09       -2.14      3.02 o 
  -3   6   8        9.19        5.86      4.60 o 
  -2   6   8      826.35      835.01      9.32 o 
  -1   6   8      872.25      974.13      9.04 o 
   0   6   8       29.50       31.19      2.34 o 
   1   6   8      290.70      281.90      5.46 o 
   2   6   8       49.25       43.96      4.72 o 
   3   6   8      579.33      623.47     17.46 o 
  -4   7   8       16.25       12.30      7.19 o 
  -3   7   8      104.92      100.19      5.14 o 
  -2   7   8       49.26       50.11      4.11 o 
  -1   7   8       71.81       80.21      8.68 o 
   0   7   8       85.96       82.14      2.39 o 
   1   7   8      268.32      250.46      4.20 o 
   2   7   8       51.15       51.24      6.99 o 
   3   7   8       33.81       59.32     11.80 o 
  -4   8   8        4.09       -4.11      6.16 o 
  -3   8   8       17.32       12.84      4.95 o 
  -2   8   8       70.56       73.94      5.11 o 
  -1   8   8      328.15      324.90      5.02 o 
   0   8   8        1.15        0.96      1.53 o 
   1   8   8       14.86       20.27      3.12 o 
   2   8   8       34.08       41.88      5.86 o 
   3   8   8        0.54        1.57     11.58 o 
  -4   9   8        0.46       -4.46      4.46 o 
  -3   9   8       98.37      102.28      5.42 o 
  -2   9   8       68.59       75.44      4.26 o 
  -1   9   8      191.06      199.52      4.07 o 
   0   9   8        3.71        2.98      2.28 o 
   1   9   8      123.38      104.92      3.74 o 
   2   9   8       66.91       67.22      6.00 o 
   3   9   8        3.66        2.34     10.98 o 
  -4  10   8        7.25       -0.44      5.02 o 
  -3  10   8       15.88       17.01      4.56 o 
  -2  10   8      207.84      198.94      5.55 o 
  -1  10   8      151.77      145.09      4.56 o 
   0  10   8      114.96      122.72      4.68 o 
   1  10   8       68.71       60.63      3.39 o 
   2  10   8      460.83      438.46      9.43 o 
   3  10   8        1.46       10.52     12.07 o 
  -3  11   8       99.89       90.86      9.59 o 
  -2  11   8        1.04        2.17      2.89 o 
  -1  11   8        2.49        9.06      4.73 o 
   0  11   8      113.88      107.42      4.15 o 
   1  11   8      484.55      451.32      6.71 o 
   2  11   8        1.33        8.85      5.66 o 
   3  11   8        7.07        4.84     13.72 o 
  -3  12   8        1.12        4.81      8.25 o 
  -2  12   8        0.41        2.61      3.52 o 
  -1  12   8      664.01      632.08      8.16 o 
   0  12   8      186.29      182.70      3.15 o 
   1  12   8        3.60        6.20      4.16 o 
   2  12   8        6.75        7.48      6.32 o 
   3  12   8       83.74       88.11     14.66 o 
  -3  13   8       75.63       70.79      7.89 o 
  -2  13   8       94.42       83.09      4.77 o 
  -1  13   8       93.74       93.57      5.31 o 
   0  13   8       41.90       42.23      3.30 o 
   1  13   8        0.01        0.16      3.38 o 
   2  13   8       23.71       20.10      6.90 o 
   3  13   8        0.04        8.15     14.87 o 
  -3  14   8        3.75       -0.11      5.71 o 
  -2  14   8       35.06       29.19      4.87 o 
  -1  14   8      505.37      520.74      7.18 o 
   0  14   8      225.41      231.83      5.42 o 
   1  14   8        0.01        2.94      3.98 o 
   2  14   8        5.52        3.84      6.85 o 
   3  14   8       40.82       48.64     16.31 o 
  -3  15   8        7.12        5.27      8.51 o 
  -2  15   8       52.85       61.12      4.32 o 
  -1  15   8       96.63      107.52      3.95 o 
   0  15   8       19.39       17.89      7.44 o 
   1  15   8      119.41      106.94      4.77 o 
   2  15   8        7.84        8.96      7.52 o 
   3  15   8       29.34       34.82     18.55 o 
  -3  16   8        0.45        7.30     10.35 o 
  -2  16   8      109.04      110.64      6.35 o 
  -1  16   8       11.81       16.58      4.07 o 
   0  16   8      236.04      234.04      7.10 o 
   1  16   8       19.98       17.90      4.85 o 
   2  16   8       52.04       52.90      8.38 o 
   3  16   8       37.98       41.48     18.24 o 
  -3  17   8      144.26      148.51     16.30 o 
  -2  17   8       42.41       44.12      6.82 o 
  -1  17   8       39.46       28.86      5.45 o 
   0  17   8        7.65       10.95      5.69 o 
   1  17   8      272.67      245.08      7.79 o 
   2  17   8      341.92      360.21     18.39 o 
   3  17   8       10.88       16.50     17.82 o 
  -3  18   8        0.91        0.47      5.72 o 
  -2  18   8      206.12      201.54     10.96 o 
  -1  18   8      142.58      146.44      5.68 o 
   0  18   8       72.69       63.25      5.97 o 
   1  18   8      243.41      225.37      6.15 o 
   2  18   8      104.48      118.91      8.19 o 
  -3  19   8      130.87      143.25     29.06 o 
  -2  19   8      105.90      124.88      5.34 o 
  -1  19   8      204.91      192.36      5.81 o 
   0  19   8       90.60       65.77      9.13 o 
   1  19   8       67.12       52.00      4.62 o 
   2  19   8        0.16        6.81      8.21 o 
  -3  20   8       60.34       68.40     16.63 o 
  -2  20   8      106.55       90.35      7.88 o 
  -1  20   8       31.40       37.17      7.88 o 
   0  20   8       37.66       37.57      7.43 o 
   1  20   8       61.42       69.30      6.58 o 
   2  20   8      109.67      105.53      9.12 o 
  -3  21   8       16.09       21.80     22.56 o 
  -2  21   8       26.50       29.11      7.62 o 
  -1  21   8      210.26      204.31     16.44 o 
   0  21   8       47.71       55.46      7.78 o 
   1  21   8       25.64       26.32      6.31 o 
   2  21   8       32.20       34.28     10.22 o 
  -2  22   8        0.04       -2.85      4.64 o 
  -1  22   8      193.75      182.23      7.63 o 
   0  22   8      198.11      208.10      8.25 o 
   1  22   8       14.79       10.78      6.28 o 
   2  22   8       35.70       44.15     10.59 o 
  -2  23   8        3.23       -0.62      8.75 o 
  -1  23   8        8.00       10.34      7.32 o 
   0  23   8       38.60       46.57      6.19 o 
   1  23   8      144.33      138.74      6.71 o 
   2  23   8        4.86        8.35     10.71 o 
  -2  24   8        5.77       13.70     12.44 o 
  -1  24   8       75.77       77.93     16.09 o 
   0  24   8      129.11      147.84      6.48 o 
   1  24   8        3.27       10.95     10.49 o 
   2  24   8       63.23       68.40     17.94 o 
  -2  25   8      126.54      123.89     20.42 o 
  -1  25   8       35.06       33.30     16.62 o 
   0  25   8        0.88        4.36      7.28 o 
   1  25   8       29.38       23.91     10.87 o 
   2  25   8        2.32        5.27     19.32 o 
  -2  26   8        4.50       24.28     21.15 o 
  -1  26   8       94.77      116.38     10.26 o 
   0  26   8       70.30       71.76      8.04 o 
   1  26   8       22.27       22.07     12.27 o 
  -1  27   8       48.85       47.64     10.95 o 
   0  27   8        1.47        5.50      8.45 o 
   1  27   8        9.98       17.12     16.61 o 
  -1  28   8        5.91       -4.05     12.77 o 
   0  28   8        8.66        7.02     11.57 o 
  -1  29   8        2.66       -2.81    104.39 o 
   0  29   8       53.31       38.83     23.01 o 
  -3   0   9       61.65       58.40      8.07 o 
  -1   0   9     1514.30     1534.42     51.55 o 
   1   0   9      372.31      372.34     10.35 o 
   3   0   9        2.94       -2.26      5.47 o 
  -4   1   9       33.00       37.12      8.41 o 
  -3   1   9        7.38        1.26      4.06 o 
  -2   1   9       58.77       64.66      3.64 o 
  -1   1   9      306.11      349.09      5.09 o 
   0   1   9      767.86      770.66     25.62 o 
   1   1   9        3.08        0.55      3.42 o 
   2   1   9       70.29       57.35      4.47 o 
   3   1   9        1.29       -1.65      5.10 o 
  -4   2   9        8.11        9.49      8.01 o 
  -3   2   9       36.07       27.70      5.76 o 
  -2   2   9        8.05        2.44      1.87 o 
  -1   2   9      269.60      290.57      8.91 o 
   0   2   9       95.64       89.83      6.93 o 
   1   2   9        8.47       10.00      3.86 o 
   2   2   9       69.03       50.81      5.20 o 
   3   2   9        0.05       -3.49      5.77 o 
  -4   3   9       10.63       12.25      7.76 o 
  -3   3   9        4.34        1.07      4.69 o 
  -2   3   9        1.01        5.14      4.09 o 
  -1   3   9     1284.81     1335.90     11.08 o 
   0   3   9       64.80       76.90      3.72 o 
   1   3   9        6.24        2.60      4.92 o 
   2   3   9       59.52       60.42      5.60 o 
   3   3   9        0.43       -6.71      6.71 o 
  -4   4   9        0.04       -1.35      2.56 o 
  -3   4   9        1.05       -2.52      4.42 o 
  -2   4   9      275.72      274.23     10.36 o 
  -1   4   9      146.29      145.54      4.85 o 
   0   4   9      582.65      583.76      7.73 o 
   1   4   9      481.91      493.00      8.27 o 
   2   4   9      792.98      763.64      9.51 o 
   3   4   9       13.67       14.51      9.10 o 
  -4   5   9        0.32        4.59      8.00 o 
  -3   5   9       35.48       28.72      5.32 o 
  -2   5   9        9.23       13.32      4.32 o 
  -1   5   9      887.09      931.24      8.47 o 
   0   5   9       15.88       15.59      3.30 o 
   1   5   9       19.17       27.72      3.78 o 
   2   5   9       38.54       54.54      5.76 o 
   3   5   9       45.27       45.69     16.15 o 
  -3   6   9       25.40       22.21      5.86 o 
  -2   6   9      321.71      325.78      7.49 o 
  -1   6   9        0.05        1.16      3.21 o 
   0   6   9       37.87       42.76      3.56 o 
   1   6   9      367.42      377.37      5.32 o 
   2   6   9      188.13      173.50      8.29 o 
   3   6   9       19.44       17.76     16.54 o 
  -3   7   9       90.27       92.76      5.91 o 
  -2   7   9        0.02        5.53      4.19 o 
  -1   7   9       57.18       50.45      3.83 o 
   0   7   9      402.41      423.25      7.69 o 
   1   7   9      133.97      132.67      5.06 o 
   2   7   9        0.37       -0.28      1.04 o 
   3   7   9       54.83       55.47     15.81 o 
  -3   8   9      139.14      122.74      5.68 o 
  -2   8   9        2.51        0.77      3.53 o 
  -1   8   9      101.74       84.02      3.53 o 
   0   8   9       60.34       61.29      3.43 o 
   1   8   9      302.70      293.00      4.76 o 
   2   8   9       66.06       50.19      7.36 o 
   3   8   9       26.31       20.67     15.01 o 
  -3   9   9       13.44       18.38      5.72 o 
  -2   9   9        7.86        7.33      4.46 o 
  -1   9   9        0.05       -0.04      2.78 o 
   0   9   9      564.65      567.25     10.32 o 
   1   9   9        9.17       11.79      3.63 o 
   2   9   9        6.16        7.41      8.07 o 
   3   9   9       27.77       28.62     14.60 o 
  -3  10   9       65.61       67.79      6.20 o 
  -2  10   9        0.02        0.83      2.39 o 
  -1  10   9      159.86      128.47      7.57 o 
   0  10   9       21.98       25.11      3.78 o 
   1  10   9        0.50        6.76      4.89 o 
   2  10   9       58.30       57.77      6.42 o 
   3  10   9       15.32       12.63     16.67 o 
  -3  11   9        9.11        6.89      6.04 o 
  -2  11   9       73.05       64.28      4.81 o 
  -1  11   9      189.31      185.76      4.40 o 
   0  11   9      109.33      116.26      4.11 o 
   1  11   9       59.66       55.33      4.86 o 
   2  11   9       62.41       64.16      8.88 o 
   3  11   9       23.92       14.43     16.52 o 
  -3  12   9       24.07       18.42      6.60 o 
  -2  12   9       64.50       67.96      5.07 o 
  -1  12   9      315.26      327.55      5.85 o 
   0  12   9        0.00       -0.19      2.76 o 
   1  12   9      116.44      120.83      5.09 o 
   2  12   9       23.61       19.72      7.20 o 
   3  12   9        0.05        1.15     15.47 o 
  -3  13   9        2.21        7.53      6.65 o 
  -2  13   9       59.98       65.91      5.36 o 
  -1  13   9      346.98      349.36      5.60 o 
   0  13   9        0.16       -0.98      3.13 o 
   1  13   9        2.85        2.62      5.11 o 
   2  13   9       25.16       23.76      5.73 o 
   3  13   9       18.32       14.38     16.52 o 
  -3  14   9        0.42        4.74      7.81 o 
  -2  14   9      181.17      188.44      7.89 o 
  -1  14   9        1.48        9.54      4.08 o 
   0  14   9        6.17        7.33      4.43 o 
   1  14   9       18.60       16.67      5.10 o 
   2  14   9       65.10       55.10      8.27 o 
   3  14   9       32.80       29.56     17.85 o 
  -3  15   9       97.76       95.06      7.58 o 
  -2  15   9       10.64       14.24      5.31 o 
  -1  15   9      139.92      133.51      5.08 o 
   0  15   9      152.15      154.91      7.83 o 
   1  15   9       98.01       89.01      5.45 o 
   2  15   9        0.75       -1.28      4.38 o 
  -3  16   9       17.15       15.84      9.06 o 
  -2  16   9      192.78      162.26      9.23 o 
  -1  16   9       24.15       22.47      5.32 o 
   0  16   9      112.44      114.10      6.53 o 
   1  16   9        8.60        3.56      6.07 o 
   2  16   9        0.19       -2.14      5.14 o 
  -3  17   9       37.14       35.37      9.80 o 
  -2  17   9       69.57       80.83      5.98 o 
  -1  17   9        8.51        9.41      6.25 o 
   0  17   9        4.23        1.67      8.55 o 
   1  17   9       27.44       25.82      5.44 o 
   2  17   9       94.73       98.22      9.53 o 
  -3  18   9        0.17        0.08     11.29 o 
  -2  18   9       18.04       26.03      5.99 o 
  -1  18   9       18.57       20.95      6.11 o 
   0  18   9        4.84       14.20      6.52 o 
   1  18   9       61.46       56.85      6.31 o 
   2  18   9       65.13       54.06      9.83 o 
  -3  19   9       26.88       40.68     12.36 o 
  -2  19   9       40.76       36.93      6.75 o 
  -1  19   9      144.53      128.69      8.75 o 
   0  19   9      397.45      398.60     18.68 o 
   1  19   9       71.27       67.92      6.51 o 
   2  19   9        9.53        5.68      9.74 o 
  -2  20   9      203.46      204.79      9.22 o 
  -1  20   9       44.84       26.86      9.13 o 
   0  20   9       49.82       40.52      8.17 o 
   1  20   9        3.10        5.85      6.08 o 
   2  20   9        6.65       -0.20      8.87 o 
  -2  21   9       15.87       18.07     11.35 o 
  -1  21   9        0.18       -6.90      8.85 o 
   0  21   9        4.61       10.13      7.67 o 
   1  21   9       64.88       70.30      6.97 o 
   2  21   9       61.78       64.88     12.10 o 
  -2  22   9        4.43        6.19     20.51 o 
  -1  22   9      200.43      197.92     13.27 o 
   0  22   9       86.60       79.43      9.25 o 
   1  22   9       31.34       34.67      7.92 o 
   2  22   9        2.31       -1.66     11.85 o 
  -2  23   9       96.98       72.65     23.35 o 
  -1  23   9       10.10       12.56      8.67 o 
   0  23   9        6.77        9.05      8.36 o 
   1  23   9       16.50       14.22      7.91 o 
  -2  24   9       13.41       11.27     22.94 o 
  -1  24   9      123.30      136.36     20.57 o 
   0  24   9       18.07       23.04      7.16 o 
   1  24   9        2.74       -2.57      6.39 o 
  -1  25   9       13.94       16.01     21.52 o 
   0  25   9        5.24        2.09      7.02 o 
   1  25   9       26.75       33.79     11.81 o 
  -1  26   9       12.38       17.17     21.79 o 
   0  26   9        6.90       16.89      8.74 o 
  -1  27   9        0.46       -3.32     23.63 o 
   0  27   9      100.61      118.33     12.80 o 
  -2   0  10        5.98       -1.57      4.29 o 
   0   0  10     1924.47     1968.68     16.63 o 
   2   0  10       12.99        7.97      6.56 o 
  -3   1  10        0.00       -2.86      3.92 o 
  -2   1  10        9.84        1.99      4.03 o 
  -1   1  10        0.39        1.57      3.01 o 
   0   1  10       11.61       38.74     10.67 o 
   1   1  10        2.06        2.83      5.18 o 
   2   1  10        1.09       -4.58      5.13 o 
   3   1  10       48.62       36.77     10.75 o 
  -3   2  10       44.91       44.11      6.60 o 
  -2   2  10       25.16       16.74      4.70 o 
  -1   2  10      145.17      155.65      3.96 o 
   0   2  10     1064.31     1118.75     10.30 o 
   1   2  10      333.74      360.16      9.77 o 
   2   2  10       48.96       46.09      4.82 o 
   3   2  10        0.07        1.90      9.39 o 
  -3   3  10        3.49        2.43      3.96 o 
  -2   3  10       79.35       83.30      4.59 o 
  -1   3  10       85.47       84.01      4.30 o 
   0   3  10      618.92      607.08     11.75 o 
   1   3  10      545.36      556.85      9.40 o 
   2   3  10      110.01      114.87      6.08 o 
   3   3  10        6.33        4.72     10.50 o 
  -3   4  10       17.62       17.77      6.02 o 
  -2   4  10      176.67      156.54      5.25 o 
  -1   4  10       69.97       62.51      4.94 o 
   0   4  10      269.07      288.48     13.26 o 
   1   4  10        0.19        5.79      6.53 o 
   2   4  10        1.12        7.30      5.62 o 
   3   4  10        5.70       -0.49      3.54 o 
  -3   5  10        9.81        2.38      2.41 o 
  -2   5  10      168.44      177.16      5.33 o 
  -1   5  10        0.87        0.64      3.66 o 
   0   5  10       28.15       12.36      8.01 o 
   1   5  10      113.97      114.25      7.56 o 
   2   5  10      149.62      154.53      7.39 o 
   3   5  10       22.76       20.08      9.73 o 
  -3   6  10       35.72       33.94      6.03 o 
  -2   6  10       10.20       16.09      4.78 o 
  -1   6  10       43.83       38.50      4.18 o 
   0   6  10       57.23       56.49      6.88 o 
   1   6  10      317.95      319.85      7.34 o 
   2   6  10        0.89        0.09      2.12 o 
   3   6  10        1.56      -15.10     16.54 o 
  -3   7  10        8.24       13.15      6.20 o 
  -2   7  10      377.11      385.28     10.44 o 
  -1   7  10       55.94       49.30      3.80 o 
   0   7  10        6.64        8.26      3.80 o 
   1   7  10        4.34        3.53      4.13 o 
   2   7  10       67.33       57.85      7.45 o 
   3   7  10       11.32       14.13     13.79 o 
  -3   8  10       27.05       26.45      6.56 o 
  -2   8  10       16.77       26.16      4.95 o 
  -1   8  10       49.07       51.02      5.28 o 
   0   8  10      368.29      382.62     14.96 o 
   1   8  10       32.96       32.58      4.35 o 
   2   8  10        3.93       -0.73      5.72 o 
   3   8  10        0.46      -10.23     10.23 o 
  -3   9  10        0.06        2.29      6.70 o 
  -2   9  10        6.48        3.57      5.04 o 
  -1   9  10       82.76       84.82      9.06 o 
   0   9  10       98.38      104.59      5.23 o 
   1   9  10      156.86      157.16      5.85 o 
   2   9  10       24.19       17.14      7.17 o 
   3   9  10        0.49       -7.03     10.86 o 
  -3  10  10       70.68       65.52      6.88 o 
  -2  10  10       50.32       56.13      5.33 o 
  -1  10  10      106.27       92.12      5.82 o 
   0  10  10      773.82      784.10     11.15 o 
   1  10  10       28.00       26.55      5.62 o 
   2  10  10        1.55        4.19      8.49 o 
   3  10  10        0.09       -7.66     18.98 o 
  -3  11  10        7.01       13.19      6.94 o 
  -2  11  10       15.59       17.35      5.28 o 
  -1  11  10       17.34       13.18      3.91 o 
   0  11  10       48.59       49.59      5.52 o 
   1  11  10        8.15        5.85      5.59 o 
   2  11  10        4.67       11.82      8.11 o 
  -3  12  10       66.91       67.72      7.63 o 
  -2  12  10       52.69       59.08      5.81 o 
  -1  12  10       12.03        8.64      4.03 o 
   0  12  10       81.16       74.24      4.57 o 
   1  12  10      127.06      129.33      6.36 o 
   2  12  10       45.22       38.14      7.98 o 
  -3  13  10       22.03       22.65      7.72 o 
  -2  13  10      123.86      133.88      5.53 o 
  -1  13  10        4.43        1.27      3.55 o 
   0  13  10       47.17       35.20      4.58 o 
   1  13  10       53.08       59.00      8.24 o 
   2  13  10       17.43       20.24      9.20 o 
  -3  14  10        7.62       11.57      7.95 o 
  -2  14  10       85.61       82.21      6.01 o 
  -1  14  10       26.46       25.38      4.88 o 
   0  14  10        4.99        4.71      5.87 o 
   1  14  10       45.52       56.00      8.95 o 
   2  14  10        6.54        2.44      5.33 o 
  -3  15  10       40.54       31.84      9.33 o 
  -2  15  10      124.11      124.09      8.18 o 
  -1  15  10       17.70       18.30      5.16 o 
   0  15  10       63.35       62.75      6.41 o 
   1  15  10       65.86       57.72      8.87 o 
   2  15  10       47.18       52.69      9.70 o 
  -3  16  10        0.02        1.27     10.35 o 
  -2  16  10       12.04       15.34      5.91 o 
  -1  16  10       10.56       12.73      5.41 o 
   0  16  10      243.87      226.39      9.10 o 
   1  16  10        3.68        5.70      8.94 o 
   2  16  10        8.94        3.43     10.22 o 
  -2  17  10       31.57       36.02      6.44 o 
  -1  17  10      434.58      430.30      7.70 o 
   0  17  10        0.91        9.46      6.66 o 
   1  17  10       44.96       43.68      8.76 o 
   2  17  10        4.44       -0.29      4.45 o 
  -2  18  10       99.27       89.19      7.22 o 
  -1  18  10      175.74      173.43      8.65 o 
   0  18  10       23.76       25.45      7.65 o 
   1  18  10        0.24        4.43      8.86 o 
   2  18  10        5.87       -4.05      7.92 o 
  -2  19  10       28.18       25.04      8.07 o 
  -1  19  10        0.01        4.24      8.87 o 
   0  19  10       44.18       47.89      8.47 o 
   1  19  10        4.36        2.73      7.51 o 
   2  19  10       10.89        8.16     10.91 o 
  -2  20  10       70.69       71.70      9.67 o 
  -1  20  10       13.94       14.69      9.71 o 
   0  20  10       29.64       31.67      8.64 o 
   1  20  10       25.08       16.35      8.21 o 
   2  20  10        0.39       -1.98     13.93 o 
  -2  21  10       50.89       57.39     22.68 o 
  -1  21  10        0.23       -4.12      7.05 o 
   0  21  10        3.33        6.88      9.05 o 
   1  21  10        0.19        2.52      8.88 o 
  -2  22  10       20.34        9.66     23.35 o 
  -1  22  10       23.17       23.59     10.28 o 
   0  22  10       24.66       25.40      9.76 o 
   1  22  10       45.56       45.81      8.45 o 
  -1  23  10       73.09       72.18     10.45 o 
   0  23  10        1.41       -2.85     14.74 o 
   1  23  10       48.80       46.39      9.14 o 
  -1  24  10        5.26        7.34     10.81 o 
   0  24  10        0.36        3.31     10.70 o 
   1  24  10       37.39       58.85     10.90 o 
  -1  25  10       65.05       60.88     23.25 o 
   0  25  10       90.35       89.66     13.06 o 
  -3   0  11        5.20        7.82     14.88 o 
  -1   0  11       57.79       59.68      9.95 o 
   1   0  11      329.16      336.53     29.00 o 
  -3   1  11       23.59        4.01      8.81 o 
  -2   1  11        7.16        3.42      4.65 o 
  -1   1  11        7.46        1.17      3.62 o 
   0   1  11       70.30       66.38      4.29 o 
   1   1  11      161.02      179.92     15.08 o 
   2   1  11       33.76       29.84      5.72 o 
  -3   2  11       13.20       14.86      7.76 o 
  -2   2  11       34.57       32.56      5.04 o 
  -1   2  11      193.33      202.53      5.24 o 
   0   2  11      128.33      139.14      7.81 o 
   1   2  11        3.28       24.27      6.19 o 
   2   2  11        8.03        8.21      5.45 o 
  -3   3  11      134.73      149.91      8.19 o 
  -2   3  11        0.61       -0.56      4.45 o 
  -1   3  11       76.30       80.77      4.54 o 
   0   3  11      291.93      287.24      6.64 o 
   1   3  11      921.40      920.71     18.64 o 
   2   3  11        6.34        1.43      4.39 o 
  -3   4  11        5.38       23.84      7.28 o 
  -2   4  11       27.81       20.80      5.13 o 
  -1   4  11      348.37      366.96      8.16 o 
   0   4  11       30.41       39.92      4.83 o 
   1   4  11        0.24       19.86      6.60 o 
   2   4  11        1.18       -2.81      7.15 o 
  -3   5  11      288.42      309.35      7.06 o 
  -2   5  11        1.31       -0.69      3.94 o 
  -1   5  11      110.46      125.17      4.88 o 
   0   5  11      237.90      238.96      5.91 o 
   1   5  11      205.80      220.05      6.97 o 
   2   5  11        2.15       -2.24      6.81 o 
  -3   6  11        1.88       11.92      7.27 o 
  -2   6  11        0.15       -0.76      4.25 o 
  -1   6  11       76.92       91.20      7.41 o 
   0   6  11        0.15       -1.83      2.42 o 
   1   6  11       19.34       22.28      6.08 o 
   2   6  11       31.90       26.86      8.87 o 
  -3   7  11       31.71       43.40      7.40 o 
  -2   7  11       37.76       38.63      5.50 o 
  -1   7  11       50.09       51.68      6.59 o 
   0   7  11        4.61       -2.04      2.36 o 
   1   7  11       52.64       56.59      6.27 o 
   2   7  11       26.82       26.86      8.72 o 
  -3   8  11       33.81       43.87      7.79 o 
  -2   8  11       40.52       35.05      5.74 o 
  -1   8  11      279.82      298.48      6.27 o 
   0   8  11        2.88       -1.12      3.35 o 
   1   8  11        5.24       10.29      6.92 o 
   2   8  11        0.18       -5.00     10.42 o 
  -3   9  11       10.76       16.75      7.68 o 
  -2   9  11       56.95       56.95      6.23 o 
  -1   9  11        0.28        1.95      2.44 o 
   0   9  11       43.27       33.87      5.98 o 
   1   9  11       66.76       57.99      8.23 o 
   2   9  11        0.74       -2.15      3.79 o 
  -3  10  11       34.26       46.71      9.86 o 
  -2  10  11       11.08       14.24      5.84 o 
  -1  10  11      215.70      203.00      9.15 o 
   0  10  11       15.99       24.46      4.69 o 
   1  10  11       28.13       28.98      8.37 o 
   2  10  11        3.73        3.49      9.38 o 
  -3  11  11       31.55       48.41      9.31 o 
  -2  11  11        0.98       -0.61      5.12 o 
  -1  11  11       18.36       20.21      5.06 o 
   0  11  11      154.15      152.03      5.01 o 
   1  11  11      152.04      149.73      9.00 o 
   2  11  11       24.66       22.29     10.19 o 
  -3  12  11        7.12       18.24      9.36 o 
  -2  12  11       13.96        9.55      5.15 o 
  -1  12  11      157.57      159.57      7.68 o 
   0  12  11       26.67       27.68      5.01 o 
   1  12  11        3.58       12.26      7.91 o 
   2  12  11       20.33       24.29      9.87 o 
  -2  13  11       65.69       50.87      7.81 o 
  -1  13  11       11.66       17.49      5.18 o 
   0  13  11       56.22       52.53      6.88 o 
   1  13  11      237.94      261.60     15.54 o 
   2  13  11       51.24       55.84      9.55 o 
  -2  14  11        2.32       -1.19      3.16 o 
  -1  14  11       40.81       26.87      5.54 o 
   0  14  11        3.90       -0.43      6.62 o 
   1  14  11       13.25       21.68      9.98 o 
   2  14  11        8.69       13.28     10.18 o 
  -2  15  11       41.10       32.60      6.88 o 
  -1  15  11       34.62       29.47      6.09 o 
   0  15  11        3.48        3.21      6.99 o 
   1  15  11       61.74       71.13      9.27 o 
   2  15  11       17.32       13.62     10.22 o 
  -2  16  11       43.89       54.23      7.40 o 
  -1  16  11        9.02       21.26      6.06 o 
   0  16  11       21.42       10.71      7.02 o 
   1  16  11       10.40       12.13      8.87 o 
   2  16  11       25.68       24.85     15.75 o 
  -2  17  11        0.25        2.35      7.67 o 
  -1  17  11      127.32      130.97      8.05 o 
   0  17  11       58.93       50.41      7.77 o 
   1  17  11       14.91       15.91      9.65 o 
  -2  18  11       11.71       11.99      7.73 o 
  -1  18  11      163.20      170.98      9.87 o 
   0  18  11       61.80       65.19      8.59 o 
   1  18  11       20.92       18.65     10.13 o 
  -2  19  11       61.89       72.17     10.22 o 
  -1  19  11        0.59        4.58     10.78 o 
   0  19  11        9.31       17.20      8.51 o 
   1  19  11        0.31       -3.14      6.07 o 
  -1  20  11      110.25       98.20     11.55 o 
   0  20  11      158.86      185.00      9.67 o 
   1  20  11        4.12        2.77     13.32 o 
  -1  21  11       14.07        8.57     11.59 o 
   0  21  11       40.37       36.79     10.44 o 
   1  21  11       17.02       23.25     11.65 o 
  -1  22  11        2.73       -3.05     11.62 o 
   0  22  11       30.27       42.47     11.49 o 
   0  23  11       15.86       18.09     11.52 o 
  -2   0  12      571.29      580.17     30.46 o 
   0   0  12       51.43       59.69      8.31 o 
   2   0  12      388.48      417.17     10.71 o 
  -3   1  12       10.89        3.88      8.70 o 
  -2   1  12       16.29       28.46      6.87 o 
  -1   1  12       57.22       54.49      9.35 o 
   0   1  12       14.21       12.53      5.73 o 
   1   1  12      128.70      131.59      6.65 o 
   2   1  12       53.50       78.36      7.47 o 
  -3   2  12        0.01        2.11      8.37 o 
  -2   2  12      192.19      215.05      7.82 o 
  -1   2  12        6.35        4.16      3.26 o 
   0   2  12        1.99        2.91      5.58 o 
   1   2  12        8.64       18.07      6.83 o 
   2   2  12       74.02       72.79      7.34 o 
  -3   3  12       20.72       14.04      9.31 o 
  -2   3  12       24.04       25.45      6.39 o 
  -1   3  12      190.31      193.02      6.70 o 
   0   3  12        1.64       -2.23      4.19 o 
   1   3  12       48.21       36.72      7.31 o 
   2   3  12        7.40        4.44      5.78 o 
  -3   4  12        7.25       13.03     13.07 o 
  -2   4  12        1.26       -1.14      5.31 o 
  -1   4  12        7.24       11.64      5.81 o 
   0   4  12        3.40       12.45      5.56 o 
   1   4  12       39.44       33.74      7.33 o 
   2   4  12        8.25        1.13      7.13 o 
  -3   5  12       41.02       41.72     12.40 o 
  -2   5  12        3.34        1.78      5.03 o 
  -1   5  12       19.36       14.87      6.51 o 
   0   5  12      564.11      557.77     10.21 o 
   1   5  12        2.52        2.01      7.03 o 
   2   5  12       28.01       29.12     10.17 o 
  -2   6  12       28.40       30.44      6.63 o 
  -1   6  12        0.05       -2.51      2.51 o 
   0   6  12        8.23       30.08      5.73 o 
   1   6  12        7.27        7.76     11.02 o 
   2   6  12       27.57       28.87     10.04 o 
  -2   7  12       25.90       37.58      6.76 o 
  -1   7  12        7.06        1.47      3.02 o 
   0   7  12      246.19      250.60      6.46 o 
   1   7  12        5.34        0.94      9.42 o 
   2   7  12        8.32        4.72     11.13 o 
  -2   8  12      210.12      230.23      7.29 o 
  -1   8  12       12.27        1.18      3.26 o 
   0   8  12        8.30       10.47      5.67 o 
   1   8  12        6.39       11.15      9.42 o 
   2   8  12       60.79       61.00     10.52 o 
  -2   9  12        0.01       13.42      6.69 o 
  -1   9  12        1.43       -0.08      4.80 o 
   0   9  12        3.40        2.23      6.85 o 
   1   9  12       31.45       23.33     10.93 o 
   2   9  12        0.35        9.22     13.04 o 
  -2  10  12      262.99      300.80      9.47 o 
  -1  10  12       99.05       97.89      7.54 o 
   0  10  12        1.78        3.48      5.64 o 
   1  10  12       57.72       55.07      9.59 o 
   2  10  12       85.67       67.23     16.08 o 
  -2  11  12       31.13       35.96      6.85 o 
  -1  11  12        5.54        3.84      5.54 o 
   0  11  12        0.08       -1.03      8.29 o 
   1  11  12      109.73      118.24     10.37 o 
   2  11  12       10.96       11.67     13.82 o 
  -2  12  12       94.28       98.49      9.96 o 
  -1  12  12       14.54       13.08      6.01 o 
   0  12  12       11.46       15.82      9.22 o 
   1  12  12       27.33       33.21     10.15 o 
  -2  13  12        5.71       17.82      9.06 o 
  -1  13  12        8.43       12.16      6.31 o 
   0  13  12      101.22      110.16     10.25 o 
   1  13  12        2.04        4.49      9.98 o 
  -2  14  12        0.88        5.42      7.42 o 
  -1  14  12        1.03       -0.10      4.91 o 
   0  14  12       13.12        8.27      9.34 o 
   1  14  12       12.61       11.74      9.93 o 
  -2  15  12       17.82       22.53      7.66 o 
  -1  15  12       78.57       72.47      7.54 o 
   0  15  12      161.81      170.69      8.86 o 
   1  15  12        4.43        7.17      9.82 o 
  -2  16  12       63.36       71.56      9.50 o 
  -1  16  12       59.20       41.96      8.97 o 
   0  16  12       15.74       26.96      9.03 o 
   1  16  12        0.02        4.28     15.07 o 
  -1  17  12        1.47       -0.45      7.39 o 
   0  17  12      105.81       88.48     10.21 o 
   1  17  12       40.97       40.44     11.00 o 
  -1  18  12       10.11        4.65     10.49 o 
   0  18  12        2.29       12.62     10.02 o 
   1  18  12       42.32       41.64     21.77 o 
  -1  19  12        0.06        2.09     11.03 o 
   0  19  12        2.89        5.83      9.80 o 
   0  20  12       26.89       24.08     10.18 o 
  -1   0  13       22.91       16.53      8.38 o 
   1   0  13        1.33        1.84     10.33 o 
  -2   1  13        0.38       -4.74      5.16 o 
  -1   1  13       12.35        3.46      7.18 o 
   0   1  13        0.82        1.22      7.11 o 
   1   1  13       78.61       77.39      8.14 o 
  -2   2  13       20.84        8.88      5.99 o 
  -1   2  13        7.32        9.39      6.87 o 
   0   2  13       38.38       34.94      7.24 o 
   1   2  13       54.80       65.89      8.55 o 
  -2   3  13       80.89       81.85      7.94 o 
  -1   3  13      437.84      471.40     10.11 o 
   0   3  13       83.70       71.66      7.44 o 
   1   3  13        5.99        5.87      7.75 o 
  -2   4  13        0.06        4.13      6.65 o 
  -1   4  13        1.22       16.22      5.88 o 
   0   4  13        3.00        3.12      6.80 o 
   1   4  13       54.08       52.01      8.64 o 
  -2   5  13       19.72       24.99      7.25 o 
  -1   5  13      123.88      151.44      7.21 o 
   0   5  13        0.96        0.03      2.62 o 
   1   5  13       12.74       18.46      8.69 o 
  -2   6  13       93.32       94.19      7.63 o 
  -1   6  13        8.28        8.17      4.95 o 
   0   6  13       10.82        3.93      7.62 o 
   1   6  13        1.40        6.65     11.15 o 
  -2   7  13        4.95        0.67      4.63 o 
  -1   7  13      145.03      157.12     10.44 o 
   0   7  13       16.23       11.95      7.02 o 
   1   7  13       12.20       14.06     10.76 o 
  -2   8  13       62.54       68.06      7.67 o 
  -1   8  13        9.76       19.70      6.53 o 
   0   8  13        5.74        0.83      3.10 o 
   1   8  13       72.66       59.46     14.12 o 
  -2   9  13       18.58       17.89      7.04 o 
  -1   9  13       21.08       26.40      6.67 o 
   0   9  13       24.98       16.93      7.63 o 
   1   9  13        4.24        0.55     12.38 o 
  -2  10  13        2.44       -1.59      9.64 o 
  -1  10  13       13.55       27.14      6.52 o 
   0  10  13       17.23        6.33      7.42 o 
   1  10  13       45.61       59.85     13.30 o 
  -1  11  13      123.91      134.84      7.65 o 
   0  11  13        0.11       -5.01      5.86 o 
   1  11  13        5.99        7.18     12.33 o 
  -1  12  13       31.64       39.06      7.95 o 
   0  12  13       17.48        6.77     10.84 o 
   1  12  13       46.30       38.37     12.82 o 
  -1  13  13      140.63      139.82      8.45 o 
   0  13  13      112.57      110.20     16.59 o 
   1  13  13        0.00        5.99     11.64 o 
  -1  14  13        3.48       17.59     10.35 o 
   0  14  13       25.42       33.21     10.93 o 
  -1  15  13      109.72      106.87     10.80 o 
   0  15  13       34.08       43.42     10.91 o 
   0  16  13        4.21       12.01     10.75 o 
   0   0  14      150.05      158.60     15.65 o 
  -1   1  14        2.94       -3.78      6.18 o 
   0   1  14       26.22       36.49     10.20 o 
   1   1  14        2.94        2.91      9.17 o 
  -1   2  14        1.51       -4.93      4.93 o 
   0   2  14       77.28       79.98     10.32 o 
   1   2  14        0.06       -3.89     10.05 o 
  -1   3  14       11.76        9.98      6.95 o 
   0   3  14       10.27       20.31      9.98 o 
   1   3  14        4.56        0.01     13.04 o 
  -1   4  14      101.43      102.53      7.47 o 
   0   4  14        2.44        8.02      9.99 o 
  -1   5  14       74.70       76.62      7.39 o 
   0   5  14        1.80        6.73      9.38 o 
  -1   6  14       17.28       23.01      7.03 o 
   0   6  14       25.69       28.99      9.77 o 
  -1   7  14        5.93        7.45      7.79 o 
   0   7  14        1.75        9.99      9.24 o 
  -1   8  14       33.18       37.29      7.91 o 
   0   8  14       96.89      115.54     10.06 o 
  -1   9  14       27.01       29.62     12.16 o 
   0   9  14       11.07       33.24     16.19 o 
   0  10  14      112.39      132.54     19.09 o 
                                                 
